# Supplementary material for: Portrait of Ependymoma Recurrence in Children: Biomarkers of Tumor Progression Identified by Dual-Color Microarray-Based Gene Expression Analysis
Source: PLoS One. 2010 Sep 24;5(9):e12932. doi: 10.1371/journal.pone.0012932 (PMC2945762; doi:10.1371/journal.pone.0012932)
Supplement: Table S1 — Clinical characteristics of the patients. D = diagnosis. R = recurrence. Delay of relapse in days. BBSFOP = polychemotherapy protocol, see ref 7. RT = radiotherapy. PF = posterior fossa, ST = supratentorial, SPI = spinal. DOD = dead of disease, ADF = alive disease-free, AWD = alive with disease. Time of follow-up in months. (0.03 MB XLS) [file pone.0012932.s001.xls]

## Sheet: Tableau article
Patient	Sexe	D/R	Age at diagnosis ( months )	Delay of relapse	Surgery	Treatment ( RT : radiotherapy )	Location	WHO grade	Status	Time of follow-up
Pt1	M	D	10		Complete	BBSFOP chemotherapy	PF	II
		R1		318	Complete	BBSFOP chemotherapy	PF	II
		R2		570	Complete	RT (36;54)	PF	III
		R3		539	Complete	Surveillance ( MRI )	PF	III
		R4		216	Complete	temozolomide	PF	III
		R5			No surgery	Etoposide	PF		DOD	46
Pt2	M	D	43		Complete	BBSFOP chemotherapy	PF	II
		R1		253	Complete	RT (36; 54)	PF	III
		R2			Gamma-Knife radiosurgery		PF		ADF	40
Pt3	F	D	65		Subtotal	RT (40;55)	PF	III
		R1		247	Subtotal	RT rachis (35;15)	SPI ( lumbar spine )	III
		R2		578	Complète	VP16+ RT Temporale (54)	ST ( both temporal lobes)	III
		R3		397	Complète	RT	SPI ( thoracic spine )	III
		R4			No surgery	temozolomide	PF + SPI		AWD	51
Pt4	M	D	40		Subtotal	BBSFOP chemotherapy	PF	III
		R1		149	Complete	RT (55)	PF	III
		R2		539	Complete	Surveillance ( MRI )	PF	III
		R3		228	Subtotal	Surveillance ( MRI )	PF	III
		R4		69	Subtotal	Surveillance ( MRI )	PF	III
		R5		132	Subtotal	TEMODAL	PF	III
		R6			No surgery				DOD	50
Pt5	M	D	24		Complete	Surveillance ( MRI )	ST	III
		R1		772	Subtotal	RT	ST	III	DOD	96
Pt6	F	D	5		Complete	BBSFOP chemotherapy	ST	III
		R1		259	Complete	BBSFOP chemotherapy+RT	ST	III	ADF	36
Pt7	F	D	19		Complete	BBSFOP chemotherapy	PF	III
		R1		248	Complete	RT (36;54)	PF	III	ADF	49
Pt8	F	D	127		Subtotal	Surveillance ( MRI )	ST	III
		R1		227	Complete	Surveillance ( MRI )	ST	III
		R2		188	Complete	RT (54)	ST	III	ADF	25
Pt9	F	D	120		Partielle	FOTEMUSTINE	ST	III
		R1		66	Partielle	RT (54)	ST	III
		R2			No surgery		ST + SPI		DOD	19
Pt10	F	D	18		Complete	Surveillance ( MRI )	PF	III
		R1		292	Complete	RT (36;54)	PF	III
		R2		540	Complete	TEMODAL	ST	III	AWD	29
Pt11	F	D	15		Complete	Surveillance ( MRI )	PF	II
		R1		212	Complete	RT (45;50)	PF	III
		R2		616	Complete	Surveillance ( MRI )	PF	III
		R3		30	No surgery		PF	III	AWD	28
Pt12	M	D	18		Complete	BBSFOP chemotherapy	PF	III
		R1		371	Complete	RT	PF	III
		R2			No surgery	Temodal + RT	Multifocal relapse		AWD	32
Pt13	M	D	61		Complete : right frontal	Surveillance ( MRI )	ST	II
		R1		182	Complete : right frontal	RT	ST	III
		R2		376	Complete : right parietal	Surveillance ( MRI )	ST	III
		R3		159	Complete : right pariétal	Surveillance ( MRI )	ST	III
		R4			No surgery		ST		AWD	32
Pt14	M	D	30		Complete	BBSFOP chemotherapy	PF	III
		R1		191	Complete	RT	PF	III	DOD	20.3
Pt15	F	D	27		Complete	Surveillance ( MRI )	ST	II
		R0		649.00	Complete	Surveillance ( MRI )	ST	II
		R1		603	Subtotal	BBSFOP chemotherapy	ST	II
		R2		444	Subtotal	Surveillance ( MRI )	ST	II
		R3		176	Complete	Surveillance ( MRI )	ST	II	ADF	93
Pt16	F	D	43		Complete	RT (50,4)	PF	II
		R1		471	Subtotal	RT + TEMODAL	PF + ST + SPI	III	AWD	19
Pt17	M	D	22		Complete	BBSFOP chemotherapy	PF	III
		R1		956	Subtotal	RT (45;54)	PF	III	ADF	46
			Samples included in the study
									Med	36
									Moy	41.8412
