# Supplementary material for: Portrait of Ependymoma Recurrence in Children: Biomarkers of Tumor Progression Identified by Dual-Color Microarray-Based Gene Expression Analysis
Source: PLoS One. 2010 Sep 24;5(9):e12932. doi: 10.1371/journal.pone.0012932 (PMC2945762; doi:10.1371/journal.pone.0012932)
Supplement: Table S2 — Chromosome 9 imbalances differentiating posterior fossa and supratentorial ependymomas. Corresponding genes are indicated in the second column. (0.18 MB XLS) [file pone.0012932.s002.xls]

## Sheet: Feuil4
Somme de teststat
Band	Gene	Total
9p12	unmapped	-3.88018
9q12	BC063132	-3.88018
	chr9:066226866-066226925	-3.88018
	unmapped	-3.88018
9q13	C9orf71	-3.88018
	CBWD3	-3.88018
	chr9:070453387-070453446	-3.88018
	PGM5	-11.6406
	PIP5K1B	-3.88018
	unmapped	-11.6406
9p13.1	BC041970	-3.88018
	chr9:038653212-038653271	-3.88018
	chr9:038758232-038758291	-3.88018
	CNTNAP3	-11.6406
	unmapped	-7.76037
9p13.2	ALDH1B1	-7.76037
	chr9:036409434-036409493	-3.87824
	chr9:036739801-036739860	-3.87824
	chr9:038343993-038344052	-3.88018
	chr9:038526827-038526886	-3.88018
	EXOSC3	-3.88018
	FRMPD1	-7.76037
	GNE	-3.87824
	GRHPR	-7.75647
	MCART1	-3.88018
	MELK	-15.5129
	PAX5	-19.3912
	POLR1E	-7.76037
	RG9MTD3	-11.6406
	RNF38	-11.6347
	SHB	-11.6406
	WDR32	-3.88018
	ZBTB5	-3.88018
	ZCCHC7	-23.2694
9p13.3	AK001795	-3.87824
	AQP3	-3.87824
	BAG1	-3.87824
	BC037171	-3.87824
	C9orf100	-3.87824
	C9orf127	-7.75647
	C9orf19	-3.87824
	C9orf23	-7.75647
	C9orf24	-3.87824
	C9orf25	-3.87824
	C9orf48	-3.87824
	CA9	-11.6347
	CCDC107	-3.87824
	CCIN	-3.87824
	CCL19	-3.87824
	CCL27	-3.87824
	CD72	-3.87824
	CHMP5	-3.87824
	chr9:033394021-033394066	-3.87824
	chr9:034075974-034076033	-3.87824
	chr9:034168719-034168773	-3.87824
	chr9:034856614-034856673	-3.87824
	chr9:035648056-035648115	-3.87824
	chr9:035946958-035947017	-3.87824
	CLTA	-3.87824
	CNTFR	-3.87824
	CREB3	-11.6347
	D87447	-3.87824
	DCTN3	-7.75647
	DNAI1	-7.75647
	DNAJB5	-7.75647
	FANCG	-11.6347
	GALT	-3.87824
	GBA2	-7.75647
	HINT2	-7.75647
	IL11RA	-7.75647
	KIAA1539	-11.6347
	NFX1	-7.75647
	NOL6	-7.75647
	NPR2	-3.87824
	NUDT2	-3.87824
	OPRS1	-3.87824
	PIGO	-3.87824
	RECK	-7.75647
	RUSC2	-3.87824
	SPAG8	-3.87824
	SPINK4	-3.87872
	STOML2	-3.87824
	TESK1	-3.87824
	TLN1	-3.87824
	TPM2	-3.87824
	UBAP1	-3.87824
	UBAP2	-11.6347
	UBE2R2	-11.6347
	UNC13B	-19.3912
	VCP	-7.75647
	WDR40A	-3.87824
	X71345	-7.75647
9p21.1	APTX	-7.76037
	B4GALT1	-7.76037
	chr9:032834623-032834682	-3.88018
	DDX58	-7.76037
	DNAJA1	-11.6406
	NDUFB6	-3.88018
	SMU1	-7.76037
	TAF1L	-3.88018
	TOPORS	-7.76037
9p21.2	TEK	-3.88037
9q21.2	AK022705	-4.08614
	AK094553	-4.08614
	chr9:078718732-078718791	-4.08614
	chr9:078861363-078861422	-4.08614
	chr9:079511586-079511645	-4.08614
	chr9:079876259-079876318	-4.08614
	chr9:080252444-080252503	-4.08614
	GNA14	-20.4307
	GNAQ	-16.3445
	KIAA0367	-4.08614
	PRUNE2	-8.17227
	PSAT1	-8.17227
	VPS13A	-12.2584
9q21.11	AB011166	-4.08614
	APBA1	-19.4009
	C9orf135	-3.88018
	C9orf61	-11.6406
	chr9:070838975-070839034	-3.88018
	chr9:071107519-071107578	-3.88018
	chr9:071823386-071823445	-3.88018
	chr9:072255504-072255563	-4.08614
	FXN	-7.76037
	KLF9	-8.17227
	MAMDC2	-11.6406
	PIP5K1B	-19.4009
	PRKACG	-3.88018
	SMC5	-4.08614
	TJP2	-7.76037
	TRPM3	-28.603
9q21.12	AL136545	-8.17227
	TRPM3	-12.2584
9q21.13	AK095210	-4.08614
	AL136545	-4.08614
	ALDH1A1	-8.17227
	ANXA1	-4.08614
	AY196293	-4.08614
	BC043560	-4.08614
	BC043649	-4.08614
	C9orf40	-4.08614
	C9orf41	-4.08614
	C9orf77	-8.17227
	C9orf85	-8.17227
	C9orf95	-8.17227
	chr9:073365024-073365083	-4.08614
	chr9:073367593-073367652	-4.08614
	chr9:073855828-073855887	-4.08614
	chr9:074312917-074312976	-4.08614
	chr9:074676857-074676916	-4.08614
	chr9:074830941-074831000	-4.08614
	chr9:075221525-075221584	-4.08614
	chr9:075511422-075511481	-4.08614
	chr9:075698522-075698581	-4.08614
	chr9:075833579-075833638	-4.08614
	chr9:075982822-075982881	-4.08614
	chr9:076188271-076188330	-4.08614
	chr9:076279058-076279117	-4.08614
	chr9:077002703-077002762	-4.08614
	chr9:077275947-077276006	-4.08614
	chr9:077497023-077497082	-4.08614
	chr9:077650444-077650503	-4.08614
	chr9:078021087-078021146	-4.08614
	GCNT1	-8.17227
	GDA	-12.2584
	OSTF1	-4.08614
	PCSK5	-16.3445
	RFK	-8.17227
	RORB	-16.3445
	TMC1	-20.4307
	TMEM2	-12.2584
	TRPM6	-20.4307
	ZFAND5	-12.2584
9q21.31	chr9:080500789-080500848	-4.08614
	chr9:080677966-080678025	-4.08614
	chr9:080786394-080786453	-4.08614
	chr9:081167971-081168030	-4.08614
	chr9:081295304-081295363	-4.08614
	chr9:081544833-081544892	-4.08614
	chr9:081639779-081639838	-4.08614
	chr9:081746762-081746821	-4.08614
	chr9:081920508-081920567	-4.08614
	chr9:082047897-082047956	-4.08614
	chr9:082487924-082487983	-4.08614
	chr9:082612118-082612177	-4.08614
	chr9:082707065-082707124	-4.08614
	chr9:082881445-082881504	-4.08614
	chr9:083149410-083149469	-4.08614
	TLE4	-16.3445
9q21.32	AK097447	-4.08614
	C9orf103	-4.08614
	C9orf64	-8.17227
	chr9:083305464-083305523	-4.08614
	chr9:083972337-083972396	-4.08614
	chr9:084097167-084097226	-4.08614
	chr9:084361871-084361930	-4.08614
	chr9:084694507-084694566	-4.08614
	chr9:085047118-085047177	-4.08614
	chr9:085991172-085991231	-4.08614
	FRMD3	-20.4307
	GKAP1	-8.17227
	HNRPK	-4.08614
	KIF27	-16.3445
	RASEF	-12.2584
	RMI1	-8.17227
	TLE1	-16.3445
	UBQLN1	-8.17227
9q21.33	AGTPBP1	-24.5168
	BC027471	-4.08614
	C9orf153	-4.08614
	chr9:086229276-086229335	-4.08614
	chr9:086458950-086459009	-4.08614
	chr9:086844444-086844503	-4.08614
	chr9:086973767-086973826	-4.08614
	chr9:087332774-087332833	-4.08614
	chr9:088068968-088069016	-4.08614
	chr9:088267197-088267256	-4.08614
	chr9:088408108-088408167	-4.08614
	chr9:088536315-088536374	-4.08614
	chr9:088995550-088995609	-4.08614
	chr9:089290508-089290567	-4.08614
	CTSL	-4.08614
	DAPK1	-12.2584
	GAS1	-4.08614
	GOLPH2	-8.17227
	HBLD2	-4.08614
	MAK10	-16.3445
	NTRK2	-28.603
	SLC28A3	-8.17227
	ZCCHC6	-4.08614
9q22.1	C9orf121	-8.17227
	C9orf47	-8.17227
	C9orf79	-4.08614
	CCRK	-4.08614
	chr9:089606152-089606211	-4.08614
	chr9:089993173-089993232	-4.08614
	chr9:090139897-090139956	-4.08614
	chr9:090328336-090328395	-4.08614
	chr9:090682277-090682336	-4.08614
	chr9:090764397-090764456	-4.08614
	CR614956	-4.08614
	EDG3	-4.08614
	SHC3	-12.2584
	SPIN1	-16.3445
9q22.2	C9orf164	-4.08614
	chr9:091024411-091024470	-4.08614
	chr9:091122641-091122700	-4.08614
	chr9:091328193-091328252	-4.08614
	chr9:091434648-091434707	-4.08614
	chr9:091624139-091624198	-4.08614
	chr9:091790858-091790917	-4.08614
	chr9:092005565-092005624	-4.08614
	CKS2	-8.17227
	GADD45G	-4.08614
	SECISBP2	-8.17227
	SEMA4D	-12.2584
9p24.1	MLANA	-3.87824
9p24.3	ANKRD15	-7.76037
	chr9:000752947-000753006	-3.88018
	chr9:001147109-001147168	-3.88018
	chr9:001352641-001352700	-3.88018
	chr9:001569408-001569467	-3.88018
	chr9:001728515-001728574	-3.88018
	chr9:001972355-001972414	-3.88018
	chr9:002187800-002187859	-3.87824
	DMRT1	-7.76037
	DMRT2	-3.88018
	DMRT3	-11.6406
	SMARCA2	-15.5149
Total		-1794.88

## Sheet: Filtr
Clone	Chrom	kb	start	end	Band	Gene	RefSeq	index	teststat	rawp	adjp
A_14_P103161	9	86666	86665790	86665849	9q21.33	NTRK2	NM_001018064;NM_006180;NM_001018065;NM_001018066	20366	-4.08614	0.0004	0.0041
A_14_P124491	9	75699	75698522	75698581	9q21.13	chr9:075698522-075698581		20248	-4.08614	0.0004	0.0041
A_14_P100119	9	75511	75511422	75511481	9q21.13	chr9:075511422-075511481		20247	-4.08614	0.0004	0.0041
A_14_P117321	9	75222	75221525	75221584	9q21.13	chr9:075221525-075221584		20246	-4.08614	0.0004	0.0041
A_14_P122797	9	74975	74975037	74975096	9q21.13	ANXA1	NM_000700	20245	-4.08614	0.0004	0.0041
A_14_P202078	9	74949	74949124	74949183	9q21.13	BC043560		20244	-4.08614	0.0004	0.0041
A_14_P115359	9	74831	74830941	74831000	9q21.13	chr9:074830941-074831000		20243	-4.08614	0.0004	0.0041
A_14_P102539	9	74745	74744941	74745000	9q21.13	ALDH1A1	NM_000689	20242	-4.08614	0.0004	0.0041
A_14_P115606	9	74714	74714434	74714493	9q21.13	ALDH1A1	NM_000689	20241	-4.08614	0.0004	0.0041
A_14_P134695	9	74677	74676857	74676916	9q21.13	chr9:074676857-074676916		20240	-4.08614	0.0004	0.0041
A_14_P116861	9	74641	74640977	74641036	9q21.13	TMC1	NM_138691	20239	-4.08614	0.0004	0.0041
A_14_P139289	9	74597	74596718	74596777	9q21.13	TMC1	NM_138691	20238	-4.08614	0.0004	0.0041
A_14_P121186	9	74505	74505276	74505335	9q21.13	TMC1	NM_138691	20237	-4.08614	0.0004	0.0041
A_14_P103536	9	74433	74432637	74432693	9q21.13	TMC1	NM_138691	20236	-4.08614	0.0004	0.0041
A_14_P136738	9	74352	74352340	74352399	9q21.13	TMC1	NM_138691	20235	-4.08614	0.0004	0.0041
A_14_P131627	9	74313	74312917	74312976	9q21.13	chr9:074312917-074312976		20234	-4.08614	0.0004	0.0041
A_14_P111721	9	86620	86620141	86620200	9q21.33	NTRK2	NM_001018064;NM_006180;NM_001018065;NM_001018066;NM_001007097	20365	-4.08614	0.0004	0.0041
A_14_P106366	9	86567	86567387	86567446	9q21.33	NTRK2	NM_001018064;NM_006180;NM_001018065;NM_001018066;NM_001007097	20364	-4.08614	0.0004	0.0041
A_14_P100659	9	86513	86512556	86512615	9q21.33	NTRK2	NM_001018064;NM_006180;NM_001018065;NM_001018066;NM_001007097	20363	-4.08614	0.0004	0.0041
A_14_P127342	9	86459	86458950	86459009	9q21.33	chr9:086458950-086459009		20362	-4.08614	0.0004	0.0041
A_14_P127339	9	86229	86229276	86229335	9q21.33	chr9:086229276-086229335		20361	-4.08614	0.0004	0.0041
A_14_P105130	9	92006	92005565	92005624	9q22.2	chr9:092005565-092005624		20436	-4.08614	0.0004	0.0041
A_14_P130944	9	91791	91790858	91790917	9q22.2	chr9:091790858-091790917		20435	-4.08614	0.0004	0.0041
A_14_P134553	9	91624	91624139	91624198	9q22.2	chr9:091624139-091624198		20434	-4.08614	0.0004	0.0041
A_14_P106063	9	91435	91434648	91434707	9q22.2	chr9:091434648-091434707		20433	-4.08614	0.0004	0.0041
A_14_P138800	9	91411	91411197	91411245	9q22.2	GADD45G	NM_006705	20432	-4.08614	0.0004	0.0041
A_14_P112108	9	91328	91328193	91328252	9q22.2	chr9:091328193-091328252		20431	-4.08614	0.0004	0.0041
A_14_P105633	9	91244	91244194	91244253	9q22.2	SEMA4D	NM_006378	20430	-4.08614	0.0004	0.0041
A_14_P108556	9	91204	91203993	91204052	9q22.2	SEMA4D	NM_006378	20429	-4.08614	0.0004	0.0041
A_14_P137550	9	91193	91192546	91192605	9q22.2	SEMA4D	NM_006378	20428	-4.08614	0.0004	0.0041
A_14_P136937	9	91166	91166341	91166400	9q22.2	C9orf164	NM_182635	20427	-4.08614	0.0004	0.0041
A_14_P114852	9	91154	91153997	91154056	9q22.2	SECISBP2	NM_024077	20426	-4.08614	0.0004	0.0041
A_14_P127649	9	91124	91123759	91123818	9q22.2	SECISBP2	NM_024077	20425	-4.08614	0.0004	0.0041
A_14_P138277	9	91123	91122641	91122700	9q22.2	chr9:091122641-091122700		20424	-4.08614	0.0004	0.0041
A_14_P129109	9	91121	91121359	91121418	9q22.2	CKS2	NM_001827	20423	-4.08614	0.0004	0.0041
A_14_P134476	9	91118	91117807	91117866	9q22.2	CKS2	NM_001827	20422	-4.08614	0.0004	0.0041
A_14_P103549	9	91024	91024411	91024470	9q22.2	chr9:091024411-091024470		20421	-4.08614	0.0004	0.0041
A_14_P116132	9	90960	90959973	90960021	9q22.1	SHC3	NM_016848	20420	-4.08614	0.0004	0.0041
A_14_P114559	9	90921	90920891	90920950	9q22.1	SHC3	NM_016848	20419	-4.08614	0.0004	0.0041
A_14_P110972	9	90870	90870286	90870345	9q22.1	SHC3	NM_016848	20418	-4.08614	0.0004	0.0041
A_14_P125972	9	90806	90806088	90806146	9q22.1	EDG3	NM_005226	20417	-4.08614	0.0004	0.0041
A_14_P132007	9	90798	90798033	90798092	9q22.1	C9orf47	NM_001001938;NM_005226	20416	-4.08614	0.0004	0.0041
A_14_P135183	9	90797	90797041	90797100	9q22.1	C9orf47	NM_001001938;NM_005226	20415	-4.08614	0.0004	0.0041
A_14_P129723	9	90764	90764397	90764456	9q22.1	chr9:090764397-090764456		20414	-4.08614	0.0004	0.0041
A_14_P135127	9	90682	90682277	90682336	9q22.1	chr9:090682277-090682336		20413	-4.08614	0.0004	0.0041
A_14_P200864	9	90380	90379801	90379852	9q22.1	C9orf121	NM_145283	20412	-4.08614	0.0004	0.0041
A_14_P101844	9	90373	90373281	90373340	9q22.1	C9orf121	NM_145283	20411	-4.08614	0.0004	0.0041
A_14_P100176	9	90328	90328336	90328395	9q22.1	chr9:090328336-090328395		20410	-4.08614	0.0004	0.0041
A_14_P115137	9	90283	90283168	90283227	9q22.1	SPIN1	NM_006717	20409	-4.08614	0.0004	0.0041
A_14_P131504	9	90254	90253654	90253710	9q22.1	SPIN1	NM_006717	20408	-4.08614	0.0004	0.0041
A_14_P127221	9	90221	90220932	90220991	9q22.1	SPIN1	NM_006717	20407	-4.08614	0.0004	0.0041
A_14_P108720	9	90198	90197799	90197858	9q22.1	SPIN1	NM_006717	20406	-4.08614	0.0004	0.0041
A_14_P119807	9	90140	90139897	90139956	9q22.1	chr9:090139897-090139956		20405	-4.08614	0.0004	0.0041
A_14_P129592	9	89993	89993173	89993232	9q22.1	chr9:089993173-089993232		20404	-4.08614	0.0004	0.0041
A_14_P202012	9	74167	74166611	74166670	9q21.13	ZFAND5	NM_006007	20233	-4.08614	0.0004	0.0041
A_14_P118181	9	89865	89864510	89864569	9q22.1	CR614956		20403	-4.08614	0.0004	0.0041
A_14_P107856	9	89772	89771687	89771746	9q22.1	CCRK	NM_001039803;NM_012119;NM_178432	20402	-4.08614	0.0004	0.0041
A_14_P118406	9	89694	89693589	89693638	9q22.1	C9orf79	NM_178828	20401	-4.08614	0.0004	0.0041
A_14_P114812	9	89606	89606152	89606211	9q22.1	chr9:089606152-089606211		20400	-4.08614	0.0004	0.0041
A_14_P100589	9	89532	89532028	89532087	9q21.33	CTSL	NM_001912;NM_145918	20399	-4.08614	0.0004	0.0041
A_14_P136128	9	89473	89473385	89473436	9q21.33	DAPK1	NM_004938	20398	-4.08614	0.0004	0.0041
A_14_P118103	9	89444	89444149	89444208	9q21.33	DAPK1	NM_004938	20397	-4.08614	0.0004	0.0041
A_14_P105574	9	89322	89322311	89322370	9q21.33	DAPK1	NM_004938	20396	-4.08614	0.0004	0.0041
A_14_P123407	9	89291	89290508	89290567	9q21.33	chr9:089290508-089290567		20395	-4.08614	0.0004	0.0041
A_14_P131843	9	88996	88995550	88995609	9q21.33	chr9:088995550-088995609		20394	-4.08614	0.0004	0.0041
A_14_P100673	9	88846	88845694	88845753	9q21.33	BC027471		20393	-4.08614	0.0004	0.0041
A_14_P117459	9	88750	88749940	88749999	9q21.33	GAS1	NM_002048	20392	-4.08614	0.0004	0.0041
A_14_P127704	9	88536	88536315	88536374	9q21.33	chr9:088536315-088536374		20391	-4.08614	0.0004	0.0041
A_14_P112704	9	88408	88408108	88408167	9q21.33	chr9:088408108-088408167		20390	-4.08614	0.0004	0.0041
A_14_P139290	9	88267	88267197	88267256	9q21.33	chr9:088267197-088267256		20389	-4.08614	0.0004	0.0041
A_14_P119010	9	88129	88128644	88128703	9q21.33	ZCCHC6	NM_024617	20388	-4.08614	0.0004	0.0041
A_14_P131206	9	88086	88086097	88086156	9q21.33	HBLD2	NM_030940	20387	-4.08614	0.0004	0.0041
A_14_P109322	9	88069	88068968	88069016	9q21.33	chr9:088068968-088069016		20386	-4.08614	0.0004	0.0041
A_14_P108877	9	88037	88037038	88037097	9q21.33	C9orf153	NM_001010907	20385	-4.08614	0.0004	0.0041
A_14_P135730	9	87903	87903139	87903198	9q21.33	GOLPH2	NM_177937;NM_016548	20384	-4.08614	0.0004	0.0041
A_14_P123441	9	87831	87831364	87831423	9q21.33	GOLPH2	NM_177937;NM_016548	20383	-4.08614	0.0004	0.0041
A_14_P128369	9	87826	87825606	87825665	9q21.33	MAK10	NM_024635	20382	-4.08614	0.0004	0.0041
A_14_P118630	9	87808	87808330	87808389	9q21.33	MAK10	NM_024635	20381	-4.08614	0.0004	0.0041
A_14_P134516	9	87779	87779179	87779238	9q21.33	MAK10	NM_024635	20380	-4.08614	0.0004	0.0041
A_14_P201057	9	87760	87759979	87760038	9q21.33	MAK10	NM_024635	20379	-4.08614	0.0004	0.0041
A_14_P108001	9	87535	87534923	87534982	9q21.33	AGTPBP1	NM_015239	20378	-4.08614	0.0004	0.0041
A_14_P105525	9	87489	87488784	87488843	9q21.33	AGTPBP1	NM_015239	20377	-4.08614	0.0004	0.0041
A_14_P132137	9	87451	87450877	87450936	9q21.33	AGTPBP1	NM_015239	20376	-4.08614	0.0004	0.0041
A_14_P107865	9	87424	87423977	87424036	9q21.33	AGTPBP1	NM_015239	20375	-4.08614	0.0004	0.0041
A_14_P132744	9	87392	87392381	87392440	9q21.33	AGTPBP1	NM_015239	20374	-4.08614	0.0004	0.0041
A_14_P115888	9	87358	87357518	87357577	9q21.33	AGTPBP1	NM_015239	20373	-4.08614	0.0004	0.0041
A_14_P132917	9	87333	87332774	87332833	9q21.33	chr9:087332774-087332833		20372	-4.08614	0.0004	0.0041
A_14_P108817	9	86974	86973767	86973826	9q21.33	chr9:086973767-086973826		20371	-4.08614	0.0004	0.0041
A_14_P202016	9	86844	86844444	86844503	9q21.33	chr9:086844444-086844503		20370	-4.08614	0.0004	0.0041
A_14_P106332	9	86826	86826462	86826521	9q21.33	NTRK2	NM_001018064;NM_006180	20369	-4.08614	0.0004	0.0041
A_14_P118700	9	86786	86785633	86785692	9q21.33	NTRK2	NM_001018064;NM_006180	20368	-4.08614	0.0004	0.0041
A_14_P121399	9	86739	86738878	86738936	9q21.33	NTRK2	NM_001018064;NM_006180	20367	-4.08614	0.0004	0.0041
A_14_P112858	9	74165	74165492	74165551	9q21.13	ZFAND5	NM_006007	20232	-4.08614	0.0004	0.0041
A_14_P119115	9	74165	74165312	74165370	9q21.13	ZFAND5	NM_006007	20231	-4.08614	0.0004	0.0041
A_14_P115443	9	74134	74134001	74134060	9q21.13	AK095210		20230	-4.08614	0.0004	0.0041
A_14_P132816	9	74056	74056000	74056059	9q21.13	GDA	NM_004293	20229	-4.08614	0.0004	0.0041
A_14_P110097	9	74000	74000228	74000287	9q21.13	GDA	NM_004293	20228	-4.08614	0.0004	0.0041
A_14_P134023	9	73957	73957007	73957066	9q21.13	GDA	NM_004293	20227	-4.08614	0.0004	0.0041
A_14_P127016	9	73856	73855828	73855887	9q21.13	chr9:073855828-073855887		20226	-4.08614	0.0004	0.0041
A_14_P131559	9	73777	73777413	73777472	9q21.13	C9orf85	NM_182505	20225	-4.08614	0.0004	0.0041
A_14_P102454	9	73734	73734258	73734317	9q21.13	C9orf85	NM_182505	20224	-4.08614	0.0004	0.0041
A_14_P121809	9	73672	73671527	73671586	9q21.13	C9orf77	NM_016014;NM_001025780	20223	-4.08614	0.0004	0.0041
A_14_P136938	9	73671	73671024	73671083	9q21.13	C9orf77	NM_016014;NM_001025780	20222	-4.08614	0.0004	0.0041
A_14_P202142	9	73550	73550144	73550201	9q21.13	TMEM2	NM_013390	20221	-4.08614	0.0004	0.0041
A_14_P100087	9	73530	73530320	73530379	9q21.13	TMEM2	NM_013390	20220	-4.08614	0.0004	0.0041
A_14_P118758	9	73488	73488468	73488517	9q21.13	TMEM2	NM_013390	20219	-4.08614	0.0004	0.0041
A_14_P123534	9	73368	73367593	73367652	9q21.13	chr9:073367593-073367652		20218	-4.08614	0.0004	0.0041
A_14_P201728	9	73365	73365024	73365083	9q21.13	chr9:073365024-073365083		20217	-4.08614	0.0004	0.0041
A_14_P104055	9	86142	86142349	86142408	9q21.33	SLC28A3	NM_022127	20360	-4.08614	0.0004	0.0041
A_14_P125012	9	86094	86093642	86093695	9q21.33	SLC28A3	NM_022127	20359	-4.08614	0.0004	0.0041
A_14_P135826	9	85991	85991172	85991231	9q21.32	chr9:085991172-085991231		20358	-4.08614	0.0004	0.0041
A_14_P201473	9	85807	85807425	85807484	9q21.32	RMI1	NM_024945	20357	-4.08614	0.0004	0.0041
A_14_P135506	9	85806	85805957	85806016	9q21.32	RMI1	NM_024945	20356	-4.08614	0.0004	0.0041
A_14_P131719	9	85779	85779289	85779348	9q21.32	HNRPK	NM_002140;NM_031262;NM_031263	20355	-4.08614	0.0004	0.0041
A_14_P137544	9	85761	85761183	85761231	9q21.32	C9orf64	NM_032307	20354	-4.08614	0.0004	0.0041
A_14_P112388	9	85760	85760265	85760320	9q21.32	C9orf64	NM_032307	20353	-4.08614	0.0004	0.0041
A_14_P131311	9	85725	85724578	85724637	9q21.32	KIF27	NM_017576	20352	-4.08614	0.0004	0.0041
A_14_P115367	9	85693	85693255	85693308	9q21.32	KIF27	NM_017576	20351	-4.08614	0.0004	0.0041
A_14_P134664	9	85662	85662005	85662064	9q21.32	KIF27	NM_017576	20350	-4.08614	0.0004	0.0041
A_14_P122262	9	85642	85641909	85641966	9q21.32	KIF27	NM_017576	20349	-4.08614	0.0004	0.0041
A_14_P126680	9	85588	85588400	85588459	9q21.32	GKAP1	NM_025211	20348	-4.08614	0.0004	0.0041
A_14_P131664	9	85547	85546680	85546739	9q21.32	GKAP1	NM_025211	20347	-4.08614	0.0004	0.0041
A_14_P100629	9	85509	85508591	85508650	9q21.32	UBQLN1	NM_013438;NM_053067	20346	-4.08614	0.0004	0.0041
A_14_P121210	9	85466	85466380	85466439	9q21.32	UBQLN1	NM_013438;NM_053067	20345	-4.08614	0.0004	0.0041
A_14_P119047	9	85438	85438293	85438352	9q21.32	C9orf103	NM_001001551	20344	-4.08614	0.0004	0.0041
A_14_P201695	9	85292	85291927	85291986	9q21.32	FRMD3	NM_174938	20343	-4.08614	0.0004	0.0041
A_14_P116423	9	85272	85272392	85272443	9q21.32	FRMD3	NM_174938	20342	-4.08614	0.0004	0.0041
A_14_P119027	9	85244	85243852	85243911	9q21.32	FRMD3	NM_174938	20341	-4.08614	0.0004	0.0041
A_14_P119192	9	85178	85177626	85177685	9q21.32	FRMD3	NM_174938	20340	-4.08614	0.0004	0.0041
A_14_P102053	9	85115	85115243	85115302	9q21.32	FRMD3	NM_174938	20339	-4.08614	0.0004	0.0041
A_14_P101736	9	85047	85047118	85047177	9q21.32	chr9:085047118-085047177		20338	-4.08614	0.0004	0.0041
A_14_P120209	9	84866	84866206	84866265	9q21.32	RASEF	NM_152573	20337	-4.08614	0.0004	0.0041
A_14_P103296	9	84831	84830559	84830618	9q21.32	RASEF	NM_152573	20336	-4.08614	0.0004	0.0041
A_14_P109470	9	84795	84795146	84795200	9q21.32	RASEF	NM_152573	20335	-4.08614	0.0004	0.0041
A_14_P124369	9	84695	84694507	84694566	9q21.32	chr9:084694507-084694566		20334	-4.08614	0.0004	0.0041
A_14_P114792	9	84362	84361871	84361930	9q21.32	chr9:084361871-084361930		20333	-4.08614	0.0004	0.0041
A_14_P121548	9	84097	84097167	84097226	9q21.32	chr9:084097167-084097226		20332	-4.08614	0.0004	0.0041
A_14_P109271	9	83972	83972337	83972396	9q21.32	chr9:083972337-083972396		20331	-4.08614	0.0004	0.0041
A_14_P125096	9	83774	83773589	83773648	9q21.32	AK097447		20330	-4.08614	0.0004	0.0041
A_14_P200890	9	83490	83490033	83490092	9q21.32	TLE1	NM_005077	20329	-4.08614	0.0004	0.0041
A_14_P110168	9	83475	83475009	83475068	9q21.32	TLE1	NM_005077	20328	-4.08614	0.0004	0.0041
A_14_P135445	9	83425	83425164	83425223	9q21.32	TLE1	NM_005077	20327	-4.08614	0.0004	0.0041
A_14_P130927	9	83388	83388486	83388545	9q21.32	TLE1	NM_005077	20326	-4.08614	0.0004	0.0041
A_14_P124040	9	83305	83305464	83305523	9q21.32	chr9:083305464-083305523		20325	-4.08614	0.0004	0.0041
A_14_P139080	9	83149	83149410	83149469	9q21.31	chr9:083149410-083149469		20324	-4.08614	0.0004	0.0041
A_14_P127823	9	82881	82881445	82881504	9q21.31	chr9:082881445-082881504		20323	-4.08614	0.0004	0.0041
A_14_P108856	9	82707	82707065	82707124	9q21.31	chr9:082707065-082707124		20322	-4.08614	0.0004	0.0041
A_14_P133798	9	82612	82612118	82612177	9q21.31	chr9:082612118-082612177		20321	-4.08614	0.0004	0.0041
A_14_P114176	9	82488	82487924	82487983	9q21.31	chr9:082487924-082487983		20320	-4.08614	0.0004	0.0041
A_14_P133312	9	82048	82047897	82047956	9q21.31	chr9:082047897-082047956		20319	-4.08614	0.0004	0.0041
A_14_P122200	9	81921	81920508	81920567	9q21.31	chr9:081920508-081920567		20318	-4.08614	0.0004	0.0041
A_14_P106520	9	81747	81746762	81746821	9q21.31	chr9:081746762-081746821		20317	-4.08614	0.0004	0.0041
A_14_P106613	9	81640	81639779	81639838	9q21.31	chr9:081639779-081639838		20316	-4.08614	0.0004	0.0041
A_14_P109040	9	81545	81544833	81544892	9q21.31	chr9:081544833-081544892		20315	-4.08614	0.0004	0.0041
A_14_P123235	9	81490	81490111	81490170	9q21.31	TLE4	NM_007005	20314	-4.08614	0.0004	0.0041
A_14_P126155	9	81459	81458770	81458823	9q21.31	TLE4	NM_007005	20313	-4.08614	0.0004	0.0041
A_14_P130919	9	81417	81417377	81417431	9q21.31	TLE4	NM_007005	20312	-4.08614	0.0004	0.0041
A_14_P115018	9	81384	81383693	81383752	9q21.31	TLE4	NM_007005	20311	-4.08614	0.0004	0.0041
A_14_P127458	9	81295	81295304	81295363	9q21.31	chr9:081295304-081295363		20310	-4.08614	0.0004	0.0041
A_14_P135244	9	81168	81167971	81168030	9q21.31	chr9:081167971-081168030		20309	-4.08614	0.0004	0.0041
A_14_P100739	9	80786	80786394	80786453	9q21.31	chr9:080786394-080786453		20308	-4.08614	0.0004	0.0041
A_14_P133022	9	80678	80677966	80678025	9q21.31	chr9:080677966-080678025		20307	-4.08614	0.0004	0.0041
A_14_P122887	9	80501	80500789	80500848	9q21.31	chr9:080500789-080500848		20306	-4.08614	0.0004	0.0041
A_14_P113718	9	80252	80252444	80252503	9q21.2	chr9:080252444-080252503		20305	-4.08614	0.0004	0.0041
A_14_P119419	9	80133	80132762	80132820	9q21.2	PSAT1	NM_021154;NM_058179	20304	-4.08614	0.0004	0.0041
A_14_P125069	9	80113	80113120	80113174	9q21.2	PSAT1	NM_021154;NM_058179	20303	-4.08614	0.0004	0.0041
A_14_P100430	9	80071	80070681	80070740	9q21.2	AK022705	;;	20302	-4.08614	0.0004	0.0041
A_14_P112850	9	79876	79876259	79876318	9q21.2	chr9:079876259-079876318		20301	-4.08614	0.0004	0.0041
A_14_P125628	9	79824	79823993	79824052	9q21.2	GNAQ	NM_002072	20300	-4.08614	0.0004	0.0041
A_14_P110266	9	79727	79726874	79726926	9q21.2	GNAQ	NM_002072	20299	-4.08614	0.0004	0.0041
A_14_P103028	9	79673	79672606	79672665	9q21.2	GNAQ	NM_002072	20298	-4.08614	0.0004	0.0041
A_14_P201755	9	79533	79533231	79533286	9q21.2	GNAQ	NM_002072	20297	-4.08614	0.0004	0.0041
A_14_P138459	9	79512	79511586	79511645	9q21.2	chr9:079511586-079511645		20296	-4.08614	0.0004	0.0041
A_14_P127392	9	79450	79449784	79449843	9q21.2	GNA14	NM_004297	20295	-4.08614	0.0004	0.0041
A_14_P122223	9	79381	79381285	79381344	9q21.2	GNA14	NM_004297	20294	-4.08614	0.0004	0.0041
A_14_P105499	9	79334	79333955	79334013	9q21.2	GNA14	NM_004297	20293	-4.08614	0.0004	0.0041
A_14_P138815	9	79266	79266429	79266488	9q21.2	GNA14	NM_004297	20292	-4.08614	0.0004	0.0041
A_14_P117146	9	79229	79228521	79228580	9q21.2	GNA14	NM_004297	20291	-4.08614	0.0004	0.0041
A_14_P201995	9	79221	79221421	79221480	9q21.2	VPS13A	NM_001018037;NM_033305	20290	-4.08614	0.0004	0.0041
A_14_P139262	9	79080	79080282	79080341	9q21.2	VPS13A	NM_001018037;NM_033305;NM_015186;NM_001018038	20289	-4.08614	0.0004	0.0041
A_14_P124760	9	79011	79010746	79010805	9q21.2	VPS13A	NM_001018037;NM_033305;NM_015186;NM_001018038	20288	-4.08614	0.0004	0.0041
A_14_P125344	9	78861	78861363	78861422	9q21.2	chr9:078861363-078861422		20287	-4.08614	0.0004	0.0041
A_14_P134818	9	78719	78718732	78718791	9q21.2	chr9:078718732-078718791		20286	-4.08614	0.0004	0.0041
A_14_P121608	9	78668	78668398	78668457	9q21.2	PRUNE2	NM_138818	20285	-4.08614	0.0004	0.0041
A_14_P130597	9	78628	78628244	78628303	9q21.2	PRUNE2	NM_138818	20284	-4.08614	0.0004	0.0041
A_14_P112801	9	78593	78592873	78592932	9q21.2	AK094553		20283	-4.08614	0.0004	0.0041
A_14_P120692	9	78502	78502067	78502126	9q21.2	KIAA0367	NM_015225	20282	-4.08614	0.0004	0.0041
A_14_P201248	9	78310	78310181	78310240	9q21.13	GCNT1	NM_001490	20281	-4.08614	0.0004	0.0041
A_14_P115568	9	78291	78291429	78291488	9q21.13	GCNT1	NM_001490	20280	-4.08614	0.0004	0.0041
A_14_P102581	9	78263	78263484	78263543	9q21.13	AY196293		20279	-4.08614	0.0004	0.0041
A_14_P131892	9	78194	78193738	78193797	9q21.13	RFK	NM_018339	20278	-4.08614	0.0004	0.0041
A_14_P201605	9	78190	78190440	78190499	9q21.13	RFK	NM_018339	20277	-4.08614	0.0004	0.0041
A_14_P125104	9	78021	78021087	78021146	9q21.13	chr9:078021087-078021146		20276	-4.08614	0.0004	0.0041
A_14_P123030	9	77939	77938904	77938956	9q21.13	PCSK5	NM_006200	20275	-4.08614	0.0004	0.0041
A_14_P104469	9	77893	77892699	77892758	9q21.13	PCSK5	NM_006200	20274	-4.08614	0.0004	0.0041
A_14_P131468	9	77791	77790902	77790951	9q21.13	PCSK5	NM_006200	20273	-4.08614	0.0004	0.0041
A_14_P126825	9	77737	77737181	77737229	9q21.13	PCSK5	NM_006200	20272	-4.08614	0.0004	0.0041
A_14_P127101	9	77650	77650444	77650503	9q21.13	chr9:077650444-077650503		20271	-4.08614	0.0004	0.0041
A_14_P100852	9	77497	77497023	77497082	9q21.13	chr9:077497023-077497082		20270	-4.08614	0.0004	0.0041
A_14_P133348	9	77276	77275947	77276006	9q21.13	chr9:077275947-077276006		20269	-4.08614	0.0004	0.0041
A_14_P106066	9	77003	77002703	77002762	9q21.13	chr9:077002703-077002762		20268	-4.08614	0.0004	0.0041
A_14_P123956	9	76936	76936480	76936538	9q21.13	OSTF1	NM_012383	20267	-4.08614	0.0004	0.0041
A_14_P113315	9	76892	76892407	76892452	9q21.13	C9orf95	NM_017881	20266	-4.08614	0.0004	0.0041
A_14_P133820	9	76875	76874734	76874792	9q21.13	C9orf95	NM_017881	20265	-4.08614	0.0004	0.0041
A_14_P102882	9	76788	76788238	76788297	9q21.13	C9orf41	NM_152420	20264	-4.08614	0.0004	0.0041
A_14_P106931	9	76787	76786531	76786590	9q21.13	BC043649	;;	20263	-4.08614	0.0004	0.0041
A_14_P120084	9	76754	76753534	76753593	9q21.13	C9orf40	NM_017998	20262	-4.08614	0.0004	0.0041
A_14_P120173	9	76693	76692722	76692781	9q21.13	TRPM6	NM_017662	20261	-4.08614	0.0004	0.0041
A_14_P136507	9	76631	76631085	76631141	9q21.13	TRPM6	NM_017662	20260	-4.08614	0.0004	0.0041
A_14_P104979	9	76581	76580805	76580864	9q21.13	TRPM6	NM_017662	20259	-4.08614	0.0004	0.0041
A_14_P101867	9	76581	76580745	76580804	9q21.13	TRPM6	NM_017662	20258	-4.08614	0.0004	0.0041
A_14_P116948	9	76547	76547318	76547377	9q21.13	TRPM6	NM_017662	20257	-4.08614	0.0004	0.0041
A_14_P127076	9	76491	76491128	76491187	9q21.13	RORB	NM_006914	20256	-4.08614	0.0004	0.0041
A_14_P116574	9	76401	76401134	76401193	9q21.13	RORB	NM_006914	20255	-4.08614	0.0004	0.0041
A_14_P117739	9	76361	76360769	76360828	9q21.13	RORB	NM_006914	20254	-4.08614	0.0004	0.0041
A_14_P105240	9	76311	76310953	76311012	9q21.13	RORB	NM_006914	20253	-4.08614	0.0004	0.0041
A_14_P103316	9	76279	76279058	76279117	9q21.13	chr9:076279058-076279117		20252	-4.08614	0.0004	0.0041
A_14_P129495	9	76188	76188271	76188330	9q21.13	chr9:076188271-076188330		20251	-4.08614	0.0004	0.0041
A_14_P123835	9	73205	73204796	73204855	9q21.13	AL136545		20216	-4.08614	0.0004	0.0041
A_14_P136600	9	73110	73109894	73109953	9q21.12	AL136545		20215	-4.08614	0.0004	0.0041
A_14_P129840	9	72978	72978233	72978292	9q21.12	AL136545		20214	-4.08614	0.0004	0.0041
A_14_P113201	9	72926	72926016	72926071	9q21.12	TRPM3	NM_001007471	20213	-4.08614	0.0004	0.0041
A_14_P107759	9	72879	72878785	72878844	9q21.12	TRPM3	NM_001007471	20212	-4.08614	0.0004	0.0041
A_14_P111967	9	72779	72778608	72778667	9q21.12	TRPM3	NM_001007471	20211	-4.08614	0.0004	0.0041
A_14_P202477	9	72673	72672964	72673023	9q21.11	TRPM3	NM_001007471;NM_020952;NM_024971;NM_206944;NM_206945;NM_206946;NM_206947;NM_001007470;NM_206948	20210	-4.08614	0.0004	0.0041
A_14_P126081	9	72652	72652092	72652151	9q21.11	TRPM3	NM_001007471;NM_020952;NM_024971;NM_206944;NM_206945;NM_206946;NM_206947;NM_001007470;NM_206948	20209	-4.08614	0.0004	0.0041
A_14_P125087	9	72616	72616006	72616065	9q21.11	TRPM3	NM_001007471;NM_020952;NM_024971;NM_206944;NM_206945;NM_206946;NM_206947;NM_001007470;NM_206948	20208	-4.08614	0.0004	0.0041
A_14_P105444	9	72499	72499133	72499192	9q21.11	TRPM3	NM_001007471;NM_020952;NM_024971;NM_206944;NM_206945;NM_206946;NM_206947	20207	-4.08614	0.0004	0.0041
A_14_P121703	9	72430	72430220	72430279	9q21.11	TRPM3	NM_001007471;NM_020952;NM_024971;NM_206944;NM_206945;NM_206946;NM_206947	20206	-4.08614	0.0004	0.0041
A_14_P129888	9	72396	72395705	72395764	9q21.11	TRPM3	NM_001007471;NM_020952;NM_024971;NM_206944;NM_206945;NM_206946;NM_206947	20205	-4.08614	0.0004	0.0041
A_14_P112998	9	72340	72340007	72340066	9q21.11	TRPM3	NM_001007471;NM_020952;NM_024971;NM_206944;NM_206945;NM_206946;NM_206947	20204	-4.08614	0.0004	0.0041
A_14_P117503	9	72256	72255504	72255563	9q21.11	chr9:072255504-072255563		20203	-4.08614	0.0004	0.0041
A_14_P105618	9	72219	72219294	72219353	9q21.11	KLF9	NM_001206	20202	-4.08614	0.0004	0.0041
A_14_P134843	9	72191	72191354	72191413	9q21.11	KLF9	NM_001206	20201	-4.08614	0.0004	0.0041
A_14_P134191	9	72158	72158240	72158299	9q21.11	AB011166		20200	-4.08614	0.0004	0.0041
A_14_P113412	9	72073	72072663	72072722	9q21.11	SMC5	NM_015110	20199	-4.08614	0.0004	0.0041
A_14_P102419	9	75983	75982822	75982881	9q21.13	chr9:075982822-075982881		20250	-4.08614	0.0004	0.0041
A_14_P117304	9	75834	75833579	75833638	9q21.13	chr9:075833579-075833638		20249	-4.08614	0.0004	0.0041
A_14_P117680	9	27100	27100164	27100223	9p21.2	TEK	NM_000459	19967	-3.88037	0.0005	0.007
A_14_P107100	9	39130	39130222	39130281	9p13.1	CNTNAP3	NM_033655	20155	-3.88018	0.0006	0.0071
A_14_P128926	9	39147	39146895	39146954	9p13.1	CNTNAP3	NM_033655	20156	-3.88018	0.0006	0.0071
A_14_P200679	9	39277	39277059	39277118	9p13.1	CNTNAP3	NM_033655	20157	-3.88018	0.0006	0.0071
A_14_P127987	9	40238	40238048	40238102	9p13.1	unmapped		20158	-3.88018	0.0006	0.0071
A_14_P139744	9	40956	40955632	40955573	9p13.1	unmapped		20159	-3.88018	0.0006	0.0071
A_14_P125736	9	42531	42531158	42531099	9p12	unmapped		20160	-3.88018	0.0006	0.0071
A_14_P138474	9	66227	66226866	66226925	9q12	chr9:066226866-066226925		20161	-3.88018	0.0006	0.0071
A_14_P139144	9	65007	65007227	65007286	9q12	unmapped		20162	-3.88018	0.0006	0.0071
A_14_P116226	9	68363	68362827	68362886	9q12	BC063132	;;;	20163	-3.88018	0.0006	0.0071
A_14_P118557	9	67943	67943027	67943086	9q13	unmapped		20164	-3.88018	0.0006	0.0071
A_14_P106713	9	67981	67980616	67980675	9q13	unmapped		20165	-3.88018	0.0006	0.0071
A_14_P201625	9	70092	70091642	70091701	9q13	CBWD3	NM_201453	20166	-3.88018	0.0006	0.0071
A_14_P104886	9	68151	68151359	68151410	9q13	unmapped		20167	-3.88018	0.0006	0.0071
A_14_P104454	9	70225	70225166	70225225	9q13	PGM5	NM_021965	20168	-3.88018	0.0006	0.0071
A_14_P136919	9	70286	70285541	70285600	9q13	PGM5	NM_021965	20169	-3.88018	0.0006	0.0071
A_14_P127203	9	70327	70327267	70327326	9q13	PGM5	NM_021965	20170	-3.88018	0.0006	0.0071
A_14_P131235	9	70342	70341555	70341614	9q13	C9orf71	NM_153237	20171	-3.88018	0.0006	0.0071
A_14_P105081	9	70453	70453387	70453446	9q13	chr9:070453387-070453446		20172	-3.88018	0.0006	0.0071
A_14_P138374	9	70534	70534068	70534127	9q13	PIP5K1B	NM_003558	20173	-3.88018	0.0006	0.0071
A_14_P114437	9	70586	70585804	70585863	9q21.11	PIP5K1B	NM_003558;NM_138333	20174	-3.88018	0.0006	0.0071
A_14_P122505	9	70629	70628880	70628938	9q21.11	PIP5K1B	NM_003558	20175	-3.88018	0.0006	0.0071
A_14_P121584	9	70681	70681459	70681518	9q21.11	PIP5K1B	NM_003558	20176	-3.88018	0.0006	0.0071
A_14_P123114	9	70724	70724262	70724321	9q21.11	PIP5K1B	NM_003558	20177	-3.88018	0.0006	0.0071
A_14_P125308	9	38612	38612201	38612248	9p13.1	BC041970	;;	20152	-3.88018	0.0006	0.0071
A_14_P114763	9	70819	70818551	70818596	9q21.11	PRKACG	NM_002732	20179	-3.88018	0.0006	0.0071
A_14_P121709	9	70839	70838975	70839034	9q21.11	chr9:070838975-070839034		20180	-3.88018	0.0006	0.0071
A_14_P116134	9	70851	70851104	70851151	9q21.11	FXN	NM_000144;NM_181425	20181	-3.88018	0.0006	0.0071
A_14_P136793	9	70878	70878183	70878242	9q21.11	FXN	NM_000144;NM_181425	20182	-3.88018	0.0006	0.0071
A_14_P104260	9	70979	70979375	70979419	9q21.11	TJP2	NM_004817;NM_201629	20183	-3.88018	0.0006	0.0071
A_14_P139168	9	71031	71030741	71030800	9q21.11	TJP2	NM_004817;NM_201629	20184	-3.88018	0.0006	0.0071
A_14_P132672	9	71108	71107519	71107578	9q21.11	chr9:071107519-071107578		20185	-3.88018	0.0006	0.0071
A_14_P115775	9	71167	71166839	71166898	9q21.11	C9orf61	NM_004816	20186	-3.88018	0.0006	0.0071
A_14_P101121	9	71184	71183919	71183978	9q21.11	C9orf61	NM_004816	20187	-3.88018	0.0006	0.0071
A_14_P138954	9	71197	71197095	71197154	9q21.11	C9orf61	NM_004816	20188	-3.88018	0.0006	0.0071
A_14_P105221	9	71235	71235456	71235515	9q21.11	APBA1	NM_001163	20189	-3.88018	0.0006	0.0071
A_14_P103450	9	71327	71326927	71326986	9q21.11	APBA1	NM_001163	20190	-3.88018	0.0006	0.0071
A_14_P127188	9	71373	71372775	71372834	9q21.11	APBA1	NM_001163	20191	-3.88018	0.0006	0.0071
A_14_P111244	9	71412	71412223	71412282	9q21.11	APBA1	NM_001163	20192	-3.88018	0.0006	0.0071
A_14_P108800	9	38758	38758232	38758291	9p13.1	chr9:038758232-038758291		20154	-3.88018	0.0006	0.0071
A_14_P136739	9	71631	71631209	71631268	9q21.11	C9orf135	NM_001010940	20194	-3.88018	0.0006	0.0071
A_14_P119740	9	71823	71823386	71823445	9q21.11	chr9:071823386-071823445		20195	-3.88018	0.0006	0.0071
A_14_P202522	9	71927	71926551	71926610	9q21.11	MAMDC2	NM_153267	20196	-3.88018	0.0006	0.0071
A_14_P110617	9	71948	71948398	71948457	9q21.11	MAMDC2	NM_153267	20197	-3.88018	0.0006	0.0071
A_14_P105531	9	72022	72021774	72021833	9q21.11	MAMDC2	NM_153267	20198	-3.88018	0.0006	0.0071
A_14_P117703	9	38527	38526827	38526886	9p13.2	chr9:038526827-038526886		20151	-3.88018	0.0006	0.0071
A_14_P134247	9	38389	38388612	38388671	9p13.2	ALDH1B1	NM_000692	20150	-3.88018	0.0006	0.0071
A_14_P200254	9	38387	38387399	38387458	9p13.2	ALDH1B1	NM_000692	20149	-3.88018	0.0006	0.0071
A_14_P102076	9	38344	38343993	38344052	9p13.2	chr9:038343993-038344052		20148	-3.88018	0.0006	0.0071
A_14_P132368	9	38041	38040719	38040778	9p13.2	SHB	NM_003028	20147	-3.88018	0.0006	0.0071
A_14_P139815	9	37989	37988780	37988839	9p13.2	SHB	NM_003028	20146	-3.88018	0.0006	0.0071
A_14_P103259	9	37912	37911524	37911583	9p13.2	SHB	NM_003028	20145	-3.88018	0.0006	0.0071
A_14_P101687	9	37884	37883635	37883694	9p13.2	MCART1	NM_033412	20144	-3.88018	0.0006	0.0071
A_14_P105464	9	37847	37847269	37847328	9p13.2	WDR32	NM_024345	20143	-3.88018	0.0006	0.0071
A_14_P123135	9	37772	37771956	37772013	9p13.2	EXOSC3	NM_001002269;NM_016042	20142	-3.88018	0.0006	0.0071
A_14_P132980	9	37769	37768581	37768640	9p13.2	RG9MTD3	NM_144964	20141	-3.88018	0.0006	0.0071
A_14_P137395	9	37757	37757134	37757193	9p13.2	RG9MTD3	NM_144964	20140	-3.88018	0.0006	0.0071
A_14_P134578	9	37751	37750851	37750910	9p13.2	RG9MTD3	NM_144964	20139	-3.88018	0.0006	0.0071
A_14_P109933	9	37701	37701328	37701386	9p13.2	FRMPD1	NM_014907	20138	-3.88018	0.0006	0.0071
A_14_P126555	9	37651	37650527	37650586	9p13.2	FRMPD1	NM_014907	20137	-3.88018	0.0006	0.0071
A_14_P136992	9	37492	37491694	37491753	9p13.2	POLR1E	NM_022490	20136	-3.88018	0.0006	0.0071
A_14_P128488	9	37479	37479286	37479345	9p13.2	POLR1E	NM_022490	20135	-3.88018	0.0006	0.0071
A_14_P111385	9	37451	37450967	37451026	9p13.2	ZBTB5	NM_014872	20134	-3.88018	0.0006	0.0071
A_14_P119243	9	33155	33155416	33155475	9p21.1	B4GALT1	NM_001497	20023	-3.88018	0.0006	0.0071
A_14_P117645	9	33115	33114815	33114874	9p21.1	B4GALT1	NM_001497	20022	-3.88018	0.0006	0.0071
A_14_P100153	9	33066	33066240	33066291	9p21.1	SMU1	NM_018225	20021	-3.88018	0.0006	0.0071
A_14_P137305	9	33036	33036145	33036204	9p21.1	SMU1	NM_018225	20020	-3.88018	0.0006	0.0071
A_14_P106115	9	33028	33027699	33027758	9p21.1	DNAJA1	NM_001539	20019	-3.88018	0.0006	0.0071
A_14_P108970	9	33026	33025827	33025886	9p21.1	DNAJA1	NM_001539	20018	-3.88018	0.0006	0.0071
A_14_P102776	9	33019	33019002	33019061	9p21.1	DNAJA1	NM_001539	20017	-3.88018	0.0006	0.0071
A_14_P121977	9	32978	32978063	32978122	9p21.1	APTX	NM_175069;NM_175073;NM_175072;NM_017692;NM_175071	20016	-3.88018	0.0006	0.0071
A_14_P202089	9	32973	32972795	32972853	9p21.1	APTX	NM_175069;NM_175073;NM_175072;NM_017692;NM_175071	20015	-3.88018	0.0006	0.0071
A_14_P139980	9	32835	32834623	32834682	9p21.1	chr9:032834623-032834682		20014	-3.88018	0.0006	0.0071
A_14_P108455	9	32623	32623070	32623127	9p21.1	TAF1L	NM_153809	20013	-3.88018	0.0006	0.0071
A_14_P135984	9	32549	32548887	32548946	9p21.1	NDUFB6	NM_002493;NM_182739	20012	-3.88018	0.0006	0.0071
A_14_P107037	9	32541	32541259	32541318	9p21.1	TOPORS	NM_005802	20011	-3.88018	0.0006	0.0071
A_14_P126475	9	32539	32538760	32538819	9p21.1	TOPORS	NM_005802	20010	-3.88018	0.0006	0.0071
A_14_P129780	9	32514	32514411	32514470	9p21.1	DDX58	NM_014314	20009	-3.88018	0.0006	0.0071
A_14_P136455	9	32446	32446057	32446116	9p21.1	DDX58	NM_014314	20008	-3.88018	0.0006	0.0071
A_14_P108796	9	71462	71462054	71462113	9q21.11	APBA1	NM_001163	20193	-3.88018	0.0006	0.0071
A_14_P112263	9	2029	2029442	2029500	9p24.3	SMARCA2	NM_003070;NM_139045	19677	-3.88018	0.0006	0.0071
A_14_P110528	9	1972	1972355	1972414	9p24.3	chr9:001972355-001972414		19676	-3.88018	0.0006	0.0071
A_14_P123587	9	1729	1728515	1728574	9p24.3	chr9:001728515-001728574		19675	-3.88018	0.0006	0.0071
A_14_P134334	9	1569	1569408	1569467	9p24.3	chr9:001569408-001569467		19674	-3.88018	0.0006	0.0071
A_14_P112976	9	1353	1352641	1352700	9p24.3	chr9:001352641-001352700		19673	-3.88018	0.0006	0.0071
A_14_P135575	9	1147	1147109	1147168	9p24.3	chr9:001147109-001147168		19672	-3.88018	0.0006	0.0071
A_14_P113138	9	1046	1046309	1046368	9p24.3	DMRT2	NM_006557;NM_181872	19671	-3.88018	0.0006	0.0071
A_14_P121618	9	980	980025	980073	9p24.3	DMRT3	NM_021240	19670	-3.88018	0.0006	0.0071
A_14_P132576	9	980	979894	979953	9p24.3	DMRT3	NM_021240	19669	-3.88018	0.0006	0.0071
A_14_P115828	9	973	973204	973263	9p24.3	DMRT3	NM_021240	19668	-3.88018	0.0006	0.0071
A_14_P121763	9	884	883500	883559	9p24.3	DMRT1	NM_021951	19667	-3.88018	0.0006	0.0071
A_14_P137073	9	856	855779	855838	9p24.3	DMRT1	NM_021951	19666	-3.88018	0.0006	0.0071
A_14_P134606	9	753	752947	753006	9p24.3	chr9:000752947-000753006		19665	-3.88018	0.0006	0.0071
A_14_P101255	9	720	720034	720088	9p24.3	ANKRD15	NM_015158;NM_153186	19664	-3.88018	0.0006	0.0071
A_14_P135177	9	602	601628	601687	9p24.3	ANKRD15	NM_015158	19663	-3.88018	0.0006	0.0071
A_14_P125020	9	38653	38653212	38653271	9p13.1	chr9:038653212-038653271		20153	-3.88018	0.0006	0.0071
A_14_P105322	9	70791	70791222	70791281	9q21.11	PIP5K1B	NM_003558	20178	-3.88018	0.0006	0.0071
A_14_P139968	9	33238	33238412	33238467	9p13.3	SPINK4	NM_014471	20024	-3.87872	0.0006	0.0071
A_14_P139958	9	37414	37413984	37414041	9p13.2	GRHPR	NM_012203	20132	-3.87824	0.0006	0.0072
A_14_P126471	9	37348	37347838	37347897	9p13.2	ZCCHC7	NM_032226	20131	-3.87824	0.0006	0.0072
A_14_P120276	9	37318	37317772	37317830	9p13.2	ZCCHC7	NM_032226	20130	-3.87824	0.0006	0.0072
A_14_P124730	9	37237	37236517	37236576	9p13.2	ZCCHC7	NM_032226	20129	-3.87824	0.0006	0.0072
A_14_P103909	9	37177	37176788	37176847	9p13.2	ZCCHC7	NM_032226	20128	-3.87824	0.0006	0.0072
A_14_P104590	9	37146	37146161	37146220	9p13.2	ZCCHC7	NM_032226	20127	-3.87824	0.0006	0.0072
A_14_P119036	9	37119	37119266	37119325	9p13.2	ZCCHC7	NM_032226	20126	-3.87824	0.0006	0.0072
A_14_P122903	9	37024	37024017	37024074	9p13.2	PAX5	NM_016734	20125	-3.87824	0.0006	0.0072
A_14_P111937	9	36983	36982705	36982764	9p13.2	PAX5	NM_016734	20124	-3.87824	0.0006	0.0072
A_14_P116847	9	36930	36930263	36930322	9p13.2	PAX5	NM_016734	20123	-3.87824	0.0006	0.0072
A_14_P103517	9	36884	36883592	36883651	9p13.2	PAX5	NM_016734	20122	-3.87824	0.0006	0.0072
A_14_P114256	9	36829	36829459	36829511	9p13.2	PAX5	NM_016734	20121	-3.87824	0.0006	0.0072
A_14_P120896	9	36740	36739801	36739860	9p13.2	chr9:036739801-036739860		20120	-3.87824	0.0006	0.0072
A_14_P122061	9	36659	36659337	36659396	9p13.2	MELK	NM_014791	20119	-3.87824	0.0006	0.0072
A_14_P129125	9	36647	36647230	36647289	9p13.2	MELK	NM_014791	20118	-3.87824	0.0006	0.0072
A_14_P139424	9	36620	36620266	36620325	9p13.2	MELK	NM_014791	20117	-3.87824	0.0006	0.0072
A_14_P121712	9	36580	36579598	36579656	9p13.2	MELK	NM_014791	20116	-3.87824	0.0006	0.0072
A_14_P109893	9	36409	36409434	36409493	9p13.2	chr9:036409434-036409493		20115	-3.87824	0.0006	0.0072
A_14_P109345	9	36390	36390093	36390152	9p13.2	RNF38	NM_194330;NM_194328;NM_194332;NM_022781;NM_194329	20114	-3.87824	0.0006	0.0072
A_14_P133280	9	36353	36353448	36353507	9p13.2	RNF38	NM_194330;NM_194328;NM_194332;NM_022781;NM_194329	20113	-3.87824	0.0006	0.0072
A_14_P202036	9	36335	36334799	36334858	9p13.2	RNF38	NM_194330;NM_194328;NM_194332;NM_022781;NM_194329	20112	-3.87824	0.0006	0.0072
A_14_P137115	9	36207	36207256	36207315	9p13.2	GNE	NM_005476	20111	-3.87824	0.0006	0.0072
A_14_P114080	9	36182	36182065	36182124	9p13.3	CLTA	NM_001076677;NM_001833;NM_007096	20110	-3.87824	0.0006	0.0072
A_14_P103078	9	36161	36161237	36161296	9p13.3	CCIN	NM_005893	20109	-3.87824	0.0006	0.0072
A_14_P130375	9	36153	36153040	36153099	9p13.3	C9orf19	NM_022343	20108	-3.87824	0.0006	0.0072
A_14_P131230	9	36090	36090483	36090542	9p13.3	RECK	NM_021111	20107	-3.87824	0.0006	0.0072
A_14_P112860	9	36042	36042266	36042325	9p13.3	RECK	NM_021111	20106	-3.87824	0.0006	0.0072
A_14_P133985	9	35947	35946958	35947017	9p13.3	chr9:035946958-035947017		20105	-3.87824	0.0006	0.0072
A_14_P115158	9	35832	35832125	35832184	9p13.3	C9orf127	NM_016446;NM_001042589;NM_001042590	20104	-3.87824	0.0006	0.0072
A_14_P108539	9	35820	35819796	35819840	9p13.3	C9orf127	NM_016446;NM_001042589;NM_001042590	20103	-3.87824	0.0006	0.0072
A_14_P200253	9	35804	35804206	35804265	9p13.3	HINT2	NM_032593	20102	-3.87824	0.0006	0.0072
A_14_P104409	9	35803	35802929	35802988	9p13.3	HINT2	NM_032593	20101	-3.87824	0.0006	0.0072
A_14_P200252	9	35802	35801640	35801697	9p13.3	SPAG8	NM_172312;NM_001039592	20100	-3.87824	0.0006	0.0072
A_14_P129551	9	35799	35798809	35798862	9p13.3	NPR2	NM_003995;NM_172312	20099	-3.87824	0.0006	0.0072
A_14_P132355	9	35746	35746179	35746238	9p13.3	D87447		20098	-3.87824	0.0006	0.0072
A_14_P118026	9	35729	35728745	35728791	9p13.3	GBA2	NM_020944	20097	-3.87824	0.0006	0.0072
A_14_P121067	9	35727	35727452	35727502	9p13.3	GBA2	NM_020944	20096	-3.87824	0.0006	0.0072
A_14_P200251	9	35727	35726945	35727002	9p13.3	CREB3	NM_006368;NM_020944	20095	-3.87824	0.0006	0.0072
A_14_P135440	9	35723	35723127	35723173	9p13.3	CREB3	NM_006368	20094	-3.87824	0.0006	0.0072
A_14_P121653	9	35723	35722931	35722978	9p13.3	CREB3	NM_006368	20093	-3.87824	0.0006	0.0072
A_14_P120241	9	35698	35698126	35698185	9p13.3	TLN1	NM_006289	20092	-3.87824	0.0006	0.0072
A_14_P107838	9	35674	35673662	35673721	9p13.3	TPM2	NM_213674;NM_003289	20091	-3.87824	0.0006	0.0072
A_14_P138856	9	35669	35668536	35668595	9p13.3	CA9	NM_001216	20090	-3.87824	0.0006	0.0072
A_14_P138050	9	35667	35667180	35667239	9p13.3	CA9	NM_001216	20089	-3.87824	0.0006	0.0072
A_14_P121177	9	35664	35664281	35664329	9p13.3	CA9	NM_001216	20088	-3.87824	0.0006	0.0072
A_14_P119129	9	35655	35654853	35654900	9p13.3	C9orf100	NM_032818	20087	-3.87824	0.0006	0.0072
A_14_P121234	9	35649	35649099	35649150	9p13.3	CCDC107	NM_174923	20086	-3.87824	0.0006	0.0072
A_14_P132313	9	35648	35648056	35648115	9p13.3	chr9:035648056-035648115		20085	-3.87824	0.0006	0.0072
A_14_P116075	9	35603	35602878	35602935	9p13.3	CD72	NM_001782	20084	-3.87824	0.0006	0.0072
A_14_P128330	9	35599	35598815	35598866	9p13.3	TESK1	NM_006285	20083	-3.87824	0.0006	0.0072
A_14_P107058	9	35533	35532843	35532902	9p13.3	RUSC2	NM_014806	20082	-3.87824	0.0006	0.0072
A_14_P123722	9	35394	35394384	35394443	9p13.3	UNC13B	NM_006377	20081	-3.87824	0.0006	0.0072
A_14_P133367	9	35352	35352007	35352066	9p13.3	UNC13B	NM_006377	20080	-3.87824	0.0006	0.0072
A_14_P123966	9	37421	37420750	37420802	9p13.2	GRHPR	NM_012203	20133	-3.87824	0.0006	0.0072
A_14_P138480	9	35233	35233265	35233324	9p13.3	UNC13B	NM_006377	20078	-3.87824	0.0006	0.0072
A_14_P110697	9	35186	35186492	35186551	9p13.3	UNC13B	NM_006377	20077	-3.87824	0.0006	0.0072
A_14_P100981	9	35106	35105705	35105749	9p13.3	KIAA1539	NM_025182	20076	-3.87824	0.0006	0.0072
A_14_P122160	9	35100	35100120	35100174	9p13.3	KIAA1539	NM_025182	20075	-3.87824	0.0006	0.0072
A_14_P102628	9	35097	35097349	35097397	9p13.3	KIAA1539	NM_025182	20074	-3.87824	0.0006	0.0072
A_14_P124126	9	35092	35091632	35091689	9p13.3	STOML2	NM_013442	20073	-3.87824	0.0006	0.0072
A_14_P123344	9	35081	35080704	35080763	9p13.3	PIGO	NM_152850;NM_032634	20072	-3.87824	0.0006	0.0072
A_14_P120187	9	35069	35068864	35068919	9p13.3	FANCG	NM_004629	20071	-3.87824	0.0006	0.0072
A_14_P108514	9	35067	35066524	35066568	9p13.3	FANCG	NM_004629	20070	-3.87824	0.0006	0.0072
A_14_P127907	9	35064	35063835	35063894	9p13.3	FANCG	NM_004629	20069	-3.87824	0.0006	0.0072
A_14_P103760	9	35058	35057909	35057967	9p13.3	VCP	NM_007126	20068	-3.87824	0.0006	0.0072
A_14_P124926	9	35050	35049634	35049690	9p13.3	VCP	NM_007126	20067	-3.87824	0.0006	0.0072
A_14_P124958	9	34986	34986075	34986134	9p13.3	DNAJB5	NM_012266	20066	-3.87824	0.0006	0.0072
A_14_P122431	9	34981	34980765	34980815	9p13.3	DNAJB5	NM_012266	20065	-3.87824	0.0006	0.0072
A_14_P112392	9	34857	34856614	34856673	9p13.3	chr9:034856614-034856673		20064	-3.87824	0.0006	0.0072
A_14_P129790	9	34681	34680988	34681036	9p13.3	CCL19	NM_006274	20063	-3.87824	0.0006	0.0072
A_14_P112609	9	34655	34654682	34654738	9p13.3	BC037171		20062	-3.87824	0.0006	0.0072
A_14_P132346	9	34652	34651900	34651957	9p13.3	CCL27	NM_006664	20061	-3.87824	0.0006	0.0072
A_14_P131240	9	34652	34651841	34651899	9p13.3	IL11RA	NM_004512	20060	-3.87824	0.0006	0.0072
A_14_P200250	9	34648	34648339	34648398	9p13.3	IL11RA	NM_004512;NM_147162	20059	-3.87824	0.0006	0.0072
A_14_P100216	9	34638	34638095	34638150	9p13.3	GALT	NM_000155	20058	-3.87824	0.0006	0.0072
A_14_P107916	9	34627	34626747	34626806	9p13.3	OPRS1	NM_005866;NM_147157;NM_147158	20057	-3.87824	0.0006	0.0072
A_14_P103245	9	34609	34608506	34608565	9p13.3	DCTN3	NM_007234;NM_024348	20056	-3.87824	0.0006	0.0072
A_14_P119846	9	34604	34604028	34604074	9p13.3	DCTN3	NM_007234;NM_024348	20055	-3.87824	0.0006	0.0072
A_14_P200249	9	34602	34601846	34601896	9p13.3	C9orf23	NM_148178;NM_148179	20054	-3.87824	0.0006	0.0072
A_14_P107615	9	34600	34600488	34600545	9p13.3	C9orf23	NM_148178;NM_148179	20053	-3.87824	0.0006	0.0072
A_14_P107103	9	34579	34578605	34578663	9p13.3	CNTFR	NM_001842;NM_147164	20052	-3.87824	0.0006	0.0072
A_14_P117242	9	34511	34510945	34510996	9p13.3	DNAI1	NM_012144	20051	-3.87824	0.0006	0.0072
A_14_P132242	9	34462	34462039	34462098	9p13.3	DNAI1	NM_012144	20050	-3.87824	0.0006	0.0072
A_14_P102888	9	34388	34388235	34388294	9p13.3	C9orf25	NM_147202	20049	-3.87824	0.0006	0.0072
A_14_P136312	9	34372	34371776	34371835	9p13.3	C9orf24	NM_032596	20048	-3.87824	0.0006	0.0072
A_14_P117683	9	34326	34326250	34326303	9p13.3	NUDT2	NM_001161;NM_147172;NM_147173	20047	-3.87824	0.0006	0.0072
A_14_P104789	9	34301	34300936	34300995	9p13.3	AK001795		20046	-3.87824	0.0006	0.0072
A_14_P114097	9	34248	34247917	34247975	9p13.3	C9orf48	NM_194313	20045	-3.87824	0.0006	0.0072
A_14_P100730	9	34178	34177967	34178026	9p13.3	UBAP1	NM_016525	20044	-3.87824	0.0006	0.0072
A_14_P102740	9	34169	34168719	34168773	9p13.3	chr9:034168719-034168773		20043	-3.87824	0.0006	0.0072
A_14_P127668	9	34106	34105673	34105732	9p13.3	WDR40A	NM_015397	20042	-3.87824	0.0006	0.0072
A_14_P110483	9	34076	34075974	34076033	9p13.3	chr9:034075974-034076033		20041	-3.87824	0.0006	0.0072
A_14_P106489	9	34007	34007112	34007171	9p13.3	UBAP2	NM_018449	20040	-3.87824	0.0006	0.0072
A_14_P139249	9	33962	33961695	33961753	9p13.3	UBAP2	NM_018449	20039	-3.87824	0.0006	0.0072
A_14_P123714	9	33932	33931822	33931881	9p13.3	UBAP2	NM_018449	20038	-3.87824	0.0006	0.0072
A_14_P111916	9	33890	33890470	33890529	9p13.3	UBE2R2	NM_017811	20037	-3.87824	0.0006	0.0072
A_14_P116012	9	33852	33852241	33852300	9p13.3	UBE2R2	NM_017811	20036	-3.87824	0.0006	0.0072
A_14_P132380	9	33809	33809009	33809068	9p13.3	UBE2R2	NM_017811	20035	-3.87824	0.0006	0.0072
A_14_P124089	9	33778	33778378	33778437	9p13.3	X71345	;;;;	20034	-3.87824	0.0006	0.0072
A_14_P134218	9	33746	33745689	33745748	9p13.3	X71345	;;;	20033	-3.87824	0.0006	0.0072
A_14_P200911	9	33463	33463213	33463272	9p13.3	NOL6	NM_022917;NM_139235	20032	-3.87824	0.0006	0.0072
A_14_P125761	9	33457	33456965	33457009	9p13.3	NOL6	NM_022917;NM_139235	20031	-3.87824	0.0006	0.0072
A_14_P113876	9	33431	33431267	33431326	9p13.3	AQP3	NM_004925	20030	-3.87824	0.0006	0.0072
A_14_P138615	9	33394	33394021	33394066	9p13.3	chr9:033394021-033394066		20029	-3.87824	0.0006	0.0072
A_14_P126317	9	33337	33337012	33337070	9p13.3	NFX1	NM_002504;NM_147133;NM_147134	20028	-3.87824	0.0006	0.0072
A_14_P105756	9	33293	33293233	33293292	9p13.3	NFX1	NM_002504;NM_147133;NM_147134	20027	-3.87824	0.0006	0.0072
A_14_P132950	9	33258	33257864	33257923	9p13.3	CHMP5	NM_016410	20026	-3.87824	0.0006	0.0072
A_14_P136108	9	33245	33245269	33245317	9p13.3	BAG1	NM_004323	20025	-3.87824	0.0006	0.0072
A_14_P135219	9	35304	35303877	35303933	9p13.3	UNC13B	NM_006377	20079	-3.87824	0.0006	0.0072
A_14_P124382	9	5899	5898765	5898824	9p24.1	MLANA	NM_005511	19731	-3.87824	0.0005	0.0072
A_14_P201162	9	2188	2187800	2187859	9p24.3	chr9:002187800-002187859		19681	-3.87824	0.0006	0.0072
A_14_P123409	9	2183	2182590	2182649	9p24.3	SMARCA2	NM_003070;NM_139045	19680	-3.87824	0.0006	0.0072
A_14_P132731	9	2110	2109502	2109561	9p24.3	SMARCA2	NM_003070;NM_139045	19679	-3.87824	0.0006	0.0072
A_14_P112573	9	2079	2078528	2078587	9p24.3	SMARCA2	NM_003070;NM_139045	19678	-3.87824	0.0006	0.0072
