# Supplementary material for: Portrait of Ependymoma Recurrence in Children: Biomarkers of Tumor Progression Identified by Dual-Color Microarray-Based Gene Expression Analysis
Source: PLoS One. 2010 Sep 24;5(9):e12932. doi: 10.1371/journal.pone.0012932 (PMC2945762; doi:10.1371/journal.pone.0012932)
Supplement: Table S3 — List of genes differentially regulated according to location of the initial tumor. The site of the relapse was not identical to the initial site in only one case (Pt3). (0.16 MB XLS) [file pone.0012932.s003.xls]

## Sheet: Localisation Signature
ID	Gene	Description	p value	IT							ST
				NbUp	%Up	FoldChange Up	NbLow	%Low	FoldChange lo	FoldChange Ave	NbUp	%Up	FoldChange Up	NbLow	%Low	FoldChange lo	FoldChange Ave	PF-ST
A_23_P341325	RPL10L	ribosomal protein L10-like	0.00086	16	1	1.38552	0	0	1	1.38552	1	0.0909091	1.19669	10	0.909091	-1.41652	-1.17895	0.909091
A_24_P356721	RPL18	ribosomal protein L18	0.00089	14	0.875	1.52075	2	0.125	-1.23585	1.17617	0	0	1	11	1	-1.41414	-1.41414	0.875
A_32_P31182	RPL7	ribosomal protein L7	0.00073	15	0.9375	1.58361	1	0.0625	-1.281	1.40457	1	0.0909091	1.17317	10	0.909091	-1.83543	-1.56192	0.846591
A_24_P202154	FLJ12331	hypothetical protein FLJ12331	0.00218	13	0.8125	1.85465	3	0.1875	-1.22698	1.27684	0	0	1	11	1	-1.61733	-1.61733	0.8125
A_23_P93258	HIST1H3B	histone cluster 1, H3b	0.00181	13	0.8125	3.41917	3	0.1875	-1.23206	2.54706	0	0	1	11	1	-4.21725	-4.21725	0.8125
A_23_P171255	IGBP1	immunoglobulin (CD79A) binding protein 1	0.00105	13	0.8125	1.2519	3	0.1875	-1.30394	0.772679	0	0	1	11	1	-1.68424	-1.68424	0.8125
A_32_P230828	GAS5	growth arrest-specific 5	0.00136	14	0.875	2.75748	2	0.125	-1.36823	2.24177	1	0.0909091	1.0925	10	0.909091	-2.59918	-2.26357	0.784091
A_23_P422794	NSMCE2	non-SMC element 2, MMS21 homolog (S. cerevisiae)	0.00501	14	0.875	1.46781	2	0.125	-1.55851	1.08952	1	0.0909091	1.22388	10	0.909091	-1.507	-1.25873	0.784091
A_24_P272710	RPL10	ribosomal protein L10	0.00382	14	0.875	1.50693	2	0.125	-1.34858	1.14999	1	0.0909091	1.17904	10	0.909091	-1.37521	-1.143	0.784091
A_23_P58538	TIGA1	chromosome 5 open reading frame 26	0.00055	14	0.875	2.14261	2	0.125	-1.29794	1.71254	1	0.0909091	1.36543	10	0.909091	-2.41954	-2.07545	0.784091
A_24_P22821	DHX34	DEAH (Asp-Glu-Ala-His) box polypeptide 34	7e-05	15	0.9375	5.38635	1	0.0625	-1.02511	4.98563	2	0.181818	1.46018	7	0.636364	-2.54705	-1.17355	0.755682
A_23_P406355	FAM76B	family with sequence similarity 76, member B	0.00244	15	0.9375	1.42883	1	0.0625	-1.02461	1.27549	2	0.181818	1.15325	9	0.818182	-1.59986	-1.0993	0.755682
A_32_P38467	SNHG8	small nucleolar RNA host gene (non-protein coding) 8	0.00358	15	0.9375	1.74637	1	0.0625	-1.44295	1.54704	2	0.181818	1.16199	9	0.818182	-2.78559	-2.06785	0.755682
A_23_P319013	ZNF383	zinc finger protein 383	0.00364	15	0.9375	1.5797	1	0.0625	-1.43605	1.39122	2	0.181818	3.57508	9	0.818182	-1.53329	-0.604496	0.755682
A_24_P416014	C15ORF15	chromosome 15 open reading frame 15	0.0021	12	0.75	1.56041	4	0.25	-1.33081	0.837606	0	0	1	11	1	-1.90666	-1.90666	0.75
A_24_P339272	C17ORF45	chromosome 17 open reading frame 45	0.00347	12	0.75	1.83718	4	0.25	-1.62592	0.971402	0	0	1	11	1	-2.18701	-2.18701	0.75
A_23_P71415	C8ORF32	chromosome 8 open reading frame 32	0.00359	12	0.75	1.65695	4	0.25	-1.60448	0.841593	0	0	1	11	1	-1.88642	-1.88642	0.75
A_23_P137031	EIF2S3	eukaryotic translation initiation factor 2, subunit 3 gamma, 52kDa	0.00299	12	0.75	1.25588	4	0.25	-1.16975	0.649477	0	0	1	11	1	-1.68291	-1.68291	0.75
A_32_P103837	FAM60A	family with sequence similarity 60, member A	0.00073	12	0.75	1.46115	4	0.25	-1.02591	0.839384	0	0	1	11	1	-2.01048	-2.01048	0.75
A_24_P911571	GNB5	guanine nucleotide binding protein (G protein), beta 5	2e-05	12	0.75	1.91323	2	0.125	-1.22051	1.40736	0	0	1	9	0.818182	-3.5947	-2.7593	0.75
A_24_P161463	C20ORF199	chromosome 20 open reading frame 199	0.00432	13	0.8125	1.79694	3	0.1875	-1.4595	1.18636	1	0.0909091	1.06157	10	0.909091	-3.10857	-2.72946	0.721591
A_23_P142724	RPL37A	ribosomal protein L37a	0.00382	13	0.8125	1.54685	3	0.1875	-1.08121	1.05409	1	0.0909091	1.01305	10	0.909091	-1.69184	-1.44594	0.721591
A_32_P224911	TATDN1	TatD DNase domain containing 1	0.00376	13	0.8125	1.58004	3	0.1875	-1.46256	1.00956	1	0.0909091	1.37252	10	0.909091	-1.68501	-1.40705	0.721591
A_23_P82748	ENY2	enhancer of yellow 2 homolog (Drosophila)	0.0038	14	0.875	1.37231	2	0.125	-1.33568	1.03381	2	0.181818	1.18083	9	0.818182	-1.61093	-1.10334	0.693182
A_24_P410627	MKRN1	makorin, ring finger protein, 1	0.0001	14	0.875	1.23883	2	0.125	-1.0103	0.957692	2	0.181818	1.02789	9	0.818182	-1.58345	-1.10866	0.693182
A_23_P28318	PRO1853	hypothetical protein PRO1853	0.0062	14	0.875	1.58745	2	0.125	-1.09624	1.25199	2	0.181818	1.37792	9	0.818182	-1.48843	-0.967275	0.693182
A_23_P126291	SNRPE	small nuclear ribonucleoprotein polypeptide E	0.00136	14	0.875	1.78107	2	0.125	-1.07628	1.4239	2	0.181818	1.11787	9	0.818182	-1.54879	-1.06394	0.693182
A_23_P107295	LRRC37B	leucine rich repeat containing 37B	0.00027	11	0.6875	1.2329	5	0.3125	-1.06996	0.513253	0	0	1	11	1	-1.33238	-1.33238	0.6875
A_24_P40010	RPS28 (includes EG:6234)	ribosomal protein S28	0.00636	11	0.6875	1.51037	5	0.3125	-1.36155	0.612899	0	0	1	11	1	-1.62926	-1.62926	0.6875
A_23_P333951	C1ORF67	chromosome 1 open reading frame 67	0.00171	15	0.9375	2.97543	1	0.0625	-1.33171	2.70624	3	0.272727	1.51409	8	0.727273	-4.8244	-3.09572	0.664773
A_32_P49423	NPM1 (includes EG:4869)	nucleophosmin (nucleolar phosphoprotein B23, numatrin)	0.00136	15	0.9375	1.63289	1	0.0625	-1.06387	1.46434	3	0.272727	1.05355	8	0.727273	-1.43942	-0.759517	0.664773
A_24_P375813	RPL7A (includes EG:6130)	ribosomal protein L7a	0.00192	15	0.9375	1.62948	1	0.0625	-1.17433	1.45424	3	0.272727	1.17687	8	0.727273	-1.40269	-0.699178	0.664773
A_23_P435944	ZNF530	zinc finger protein 530	0.00173	15	0.9375	2.7175	1	0.0625	-1.06925	2.48083	3	0.272727	1.11086	8	0.727273	-1.42519	-0.733542	0.664773
A_23_P213728	CAMLG	calcium modulating ligand	0.00034	12	0.75	1.16747	4	0.25	-1.20456	0.574462	1	0.0909091	1.10731	10	0.909091	-1.47943	-1.24427	0.659091
A_23_P76882	CCNB1IP1	cyclin B1 interacting protein 1	0.00087	12	0.75	2.19296	4	0.25	-1.21872	1.34004	1	0.0909091	1.13399	10	0.909091	-2.1733	-1.87263	0.659091
A_23_P101759	FUT5	fucosyltransferase 5 (alpha (1,3) fucosyltransferase)	0.00051	12	0.75	1.91075	4	0.25	-1.26154	1.11768	1	0.0909091	1.18582	10	0.909091	-1.75544	-1.48805	0.659091
A_24_P256654	LOC401588	hypothetical LOC401588	0.00055	12	0.75	1.3541	4	0.25	-1.1696	0.723173	1	0.0909091	1.05458	10	0.909091	-1.64852	-1.40278	0.659091
A_23_P218423	MRPL10	mitochondrial ribosomal protein L10	0.00538	12	0.75	1.31653	4	0.25	-1.14506	0.701131	1	0.0909091	1.34273	10	0.909091	-1.54081	-1.27867	0.659091
A_32_P182941	RPS3	ribosomal protein S3	0.00216	12	0.75	1.9584	4	0.25	-1.43942	1.10894	1	0.0909091	1.34502	10	0.909091	-2.01187	-1.7067	0.659091
A_23_P139376	RPS3	ribosomal protein S3	0.00217	12	0.75	1.63636	4	0.25	-1.3109	0.899547	1	0.0909091	1.32788	10	0.909091	-1.51611	-1.25757	0.659091
A_23_P430051	NGLY1	N-glycanase 1	0.00136	16	1	1.64152	0	0	1	1.64152	4	0.363636	1.83809	7	0.636364	-2.59939	-0.985759	0.636364
A_23_P26687	TMEM186	transmembrane protein 186	0.00238	13	0.8125	1.30193	3	0.1875	-1.14416	0.843291	2	0.181818	1.08725	9	0.818182	-1.39089	-0.940316	0.630682
A_23_P133146	H2AFZ	H2A histone family, member Z	0.00551	13	0.8125	1.95602	3	0.1875	-1.26731	1.35165	2	0.181818	1.06435	9	0.818182	-1.39479	-0.947676	0.630682
A_24_P261383	JOSD3	Josephin domain containing 3	0.00425	13	0.8125	1.74174	3	0.1875	-1.42468	1.14804	2	0.181818	1.38466	9	0.818182	-3.38668	-2.51916	0.630682
A_23_P256244	OXR1	oxidation resistance 1	0.00182	13	0.8125	2.02558	3	0.1875	-2.87509	1.1067	2	0.181818	1.26234	7	0.636364	-3.17292	-1.6078	0.630682
A_23_P18196	RFC4	replication factor C (activator 1) 4, 37kDa	0.00218	13	0.8125	1.74841	3	0.1875	-1.1558	1.20387	2	0.181818	1.14856	9	0.818182	-1.66321	-1.15198	0.630682
A_32_P139654	SS18L1	synovial sarcoma translocation gene on chromosome 18-like 1	0.00432	13	0.8125	1.6261	3	0.1875	-1.03867	1.12646	2	0.181818	2.52551	9	0.818182	-1.50463	-0.771879	0.630682
A_23_P71727	CKS2 (includes EG:1164)	CDC28 protein kinase regulatory subunit 2	0.00396	14	0.875	3.82245	2	0.125	-1.32685	3.17878	3	0.272727	1.45501	8	0.727273	-2.45687	-1.39	0.602273
A_32_P93852	FAM44B	family with sequence similarity 44, member B	0.00269	14	0.875	1.53202	2	0.125	-1.18899	1.19189	3	0.272727	1.11836	8	0.727273	-1.47871	-0.770415	0.602273
A_23_P55564	ZCCHC2	zinc finger, CCHC domain containing 2	0.00544	14	0.875	1.90817	2	0.125	-1.35827	1.49986	3	0.272727	2.44783	6	0.545455	-4.19919	-1.44106	0.602273
A_23_P55127	C17ORF48	chromosome 17 open reading frame 48	0.00392	11	0.6875	1.58088	5	0.3125	-1.70989	0.55251	1	0.0909091	1.07656	10	0.909091	-2.34769	-2.03639	0.596591
A_23_P136619	CA13	carbonic anhydrase XIII	0.0038	11	0.6875	1.40212	5	0.3125	-1.47946	0.501627	1	0.0909091	1.10108	7	0.636364	-3.04665	-1.56595	0.596591
A_24_P55148	HIST1H2BJ	histone cluster 1, H2bj	0.00717	11	0.6875	1.68293	5	0.3125	-1.32944	0.74156	1	0.0909091	1.18675	10	0.909091	-2.73169	-2.37547	0.596591
A_32_P220307	RPL39	ribosomal protein L39	0.00412	11	0.6875	1.62366	5	0.3125	-1.31993	0.703791	1	0.0909091	1.09875	10	0.909091	-1.77948	-1.51782	0.596591
A_32_P98348	ZNF525	zinc finger protein 525	0.0035	11	0.6875	1.63427	5	0.3125	-1.35748	0.69935	1	0.0909091	1.06343	10	0.909091	-1.89194	-1.62327	0.596591
A_32_P87531	C1ORF67	chromosome 1 open reading frame 67	0.0035	15	0.9375	2.73003	1	0.0625	-1.11291	2.48985	4	0.363636	1.667	7	0.636364	-4.67492	-2.36877	0.573864
A_24_P364335	CLEC2D (includes EG:29121)	C-type lectin domain family 2, member D	0.00182	15	0.9375	1.56345	1	0.0625	-1.01426	1.40235	4	0.363636	1.07373	7	0.636364	-1.47533	-0.548401	0.573864
A_32_P2807	LOC158257	hypothetical protein LOC158257	0.00364	15	0.9375	2.45031	1	0.0625	-1.61165	2.19644	4	0.363636	2.55118	7	0.636364	-1.5237	-0.0419221	0.573864
A_32_P188674	NPM1 (includes EG:4869)	nucleophosmin (nucleolar phosphoprotein B23, numatrin)	0.0024	15	0.9375	1.63125	1	0.0625	-1.11653	1.45951	4	0.363636	1.06949	7	0.636364	-1.41863	-0.513856	0.573864
A_23_P138461	PEO1	progressive external ophthalmoplegia 1	0.0069	15	0.9375	1.94489	1	0.0625	-1.04889	1.75778	4	0.363636	1.3178	7	0.636364	-1.70543	-0.606075	0.573864
A_23_P23765	ITGB3BP	integrin beta 3 binding protein (beta3-endonexin)	0.00314	12	0.75	1.61319	4	0.25	-1.26616	0.893351	2	0.181818	1.06814	9	0.818182	-2.48468	-1.83871	0.568182
A_23_P76918	TIMM9	translocase of inner mitochondrial membrane 9 homolog (yeast)	0.00183	12	0.75	1.34283	4	0.25	-1.29994	0.682134	2	0.181818	1.05132	9	0.818182	-1.86916	-1.33817	0.568182
A_23_P36397	CYP27B1	cytochrome P450, family 27, subfamily B, polypeptide 1	0.00105	16	1	2.61218	0	0	1	2.61218	5	0.454545	1.61804	6	0.545455	-2.45534	-0.603803	0.545455
A_23_P398460	HK2	hexokinase 2	0.00412	13	0.8125	2.59603	3	0.1875	-1.56663	1.81553	3	0.272727	1.55881	8	0.727273	-5.06068	-3.25536	0.539773
A_23_P364236	MGA (includes EG:23269)	MAX gene associated	0.00577	13	0.8125	6.22716	3	0.1875	-1.18377	4.83761	3	0.272727	2.08764	8	0.727273	-1.57897	-0.578987	0.539773
A_23_P110585	PRELID2	PRELI domain containing 2	0.00501	13	0.8125	1.79752	3	0.1875	-1.51748	1.17595	3	0.272727	1.08603	8	0.727273	-2.70441	-1.67066	0.539773
A_23_P127652	ZNF202	zinc finger protein 202	0.00341	13	0.8125	1.57947	3	0.1875	-1.03864	1.08857	3	0.272727	2.21898	8	0.727273	-1.49965	-0.485477	0.539773
A_24_P148907	MAB21L2	mab-21-like 2 (C. elegans)	0.00407	10	0.625	1.46285	6	0.375	-1.4557	0.368392	1	0.0909091	1.54693	10	0.909091	-2.34912	-1.99493	0.534091
A_23_P142304	MKNK2	MAP kinase interacting serine/threonine kinase 2	0.00087	10	0.625	1.72303	6	0.375	-1.37178	0.562475	1	0.0909091	1.10573	10	0.909091	-3.34476	-2.94017	0.534091
A_24_P917951	NOC2L	nucleolar complex associated 2 homolog (S. cerevisiae)	0.00609	14	0.875	3.06944	2	0.125	-1.07128	2.55185	4	0.363636	2.02521	7	0.636364	-1.70009	-0.345438	0.511364
A_24_P177763	CDADC1	cytidine and dCMP deaminase domain containing 1	0.00267	8	0.5	1.29691	8	0.5	-1.34824	-0.025669	0	0	1	11	1	-2.02187	-2.02187	0.5
A_23_P131215	CRYGD	crystallin, gamma D	0.00688	12	0.75	3.63191	4	0.25	-2.34295	2.13819	3	0.272727	2.5477	8	0.727273	-2.54701	-1.15754	0.477273
A_23_P387691	DIP2B	DIP2 disco-interacting protein 2 homolog B (Drosophila)	0.00275	13	0.8125	2.80158	3	0.1875	-1.12576	2.0652	4	0.363636	1.32469	7	0.636364	-2.09694	-0.852713	0.448864
A_24_P409126	FNDC3A	fibronectin type III domain containing 3A	0.00384	10	0.625	2.01828	6	0.375	-1.41282	0.731618	2	0.181818	1.31278	9	0.818182	-2.53215	-1.83307	0.443182
A_23_P140394	NFATC4	nuclear factor of activated T-cells, cytoplasmic, calcineurin-dependent 4	0.00423	10	0.625	1.47985	6	0.375	-1.2933	0.439923	2	0.181818	1.24371	9	0.818182	-1.84867	-1.28642	0.443182
A_24_P114032	EFNA3	ephrin-A3	0.00696	14	0.875	2.28918	2	0.125	-1.21013	1.85177	5	0.454545	1.34123	6	0.545455	-3.53875	-1.32058	0.420455
A_32_P139196	MIRH1	microRNA host gene (non-protein coding) 1	0.00021	15	0.9375	3.4123	1	0.0625	-1.0473	3.13358	6	0.545455	2.56333	5	0.454545	-2.35926	0.325791	0.392045
A_24_P32849	LOC144983	heterogeneous nuclear ribonucleoprotein A1-like	0.00523	9	0.5625	1.87772	7	0.4375	-1.41452	0.437366	2	0.181818	1.78458	9	0.818182	-1.41518	-0.833402	0.380682
A_32_P76811	FLJ35429	hypothetical protein FLJ35429	0.00256	10	0.625	1.43668	6	0.375	-1.15992	0.462958	3	0.272727	1.06708	8	0.727273	-1.44789	-0.761989	0.352273
A_24_P426	OSBPL11	oxysterol binding protein-like 11	0.00464	10	0.625	1.32455	6	0.375	-1.46644	0.277928	5	0.454545	1.39521	6	0.545455	-1.35642	-0.105677	0.170455
A_23_P20970	ATG12	ATG12 autophagy related 12 homolog (S. cerevisiae)	0.00235	10	0.625	1.9376	6	0.375	-1.60588	0.608796	7	0.636364	2.46421	4	0.363636	-1.49263	1.02536	-0.0113636
A_23_P312300	SCGB2A1	secretoglobin, family 2A, member 1	1.86364e-09	1	0.0625	2.60567	14	0.875	-7.76991	-6.57332	1	0.0909091	2.00988	2	0.181818	-1.76939	0.588282	-0.0284091
A_24_P827	SUPT3H	suppressor of Ty 3 homolog (S. cerevisiae)	0.00476	8	0.5	5.96234	7	0.4375	-1.6945	2.30233	6	0.545455	3.60007	5	0.454545	-5.40992	-0.495381	-0.0454545
A_23_P10647	CYTL1	cytokine-like 1	0.00236	3	0.1875	1.18007	13	0.8125	-1.37204	-0.893522	4	0.363636	1.28747	7	0.636364	-1.97997	-0.791808	-0.176136
A_24_P383050	FLJ32011	hypothetical protein FLJ32011	0.006	1	0.0625	1.18266	14	0.875	-2.99651	-2.48553	3	0.272727	16.8926	1	0.0909091	-1.40906	5.11533	-0.210227
A_23_P255298	HHATL	hedgehog acyltransferase-like	0.0035	5	0.3125	1.38395	11	0.6875	-3.95783	-2.28852	6	0.545455	3.22938	5	0.454545	-1.62343	1.02356	-0.232955
A_23_P307860	SVOPL	SVOP-like	7e-05	2	0.125	1.43913	14	0.875	-5.3495	-4.50092	4	0.363636	11.4392	4	0.363636	-1.73918	3.79999	-0.238636
A_23_P1352	SFRP5	secreted frizzled-related protein 5	3e-05	2	0.125	1.68601	14	0.875	-4.51496	-3.73984	4	0.363636	3.54708	1	0.0909091	-1.33715	1.71374	-0.238636
A_24_P941268	CA5B	carbonic anhydrase VB, mitochondrial	0.00182	2	0.125	1.35813	14	0.875	-2.04781	-1.62207	5	0.454545	2.991	6	0.545455	-1.1507	0.731893	-0.329545
A_23_P117797	CLN6	ceroid-lipofuscinosis, neuronal 6, late infantile, variant	0.00016	9	0.5625	1.19246	7	0.4375	-1.15338	0.166155	10	0.909091	1.80199	1	0.0909091	-1.00644	1.54668	-0.346591
A_23_P202448	CXCL12	chemokine (C-X-C motif) ligand 12 (stromal cell-derived factor 1)	0.00507	6	0.375	2.80599	10	0.625	-4.68911	-1.87845	8	0.727273	11.0726	3	0.272727	-1.23381	7.71631	-0.352273
A_32_P224094	ZNF143	zinc finger protein 143	0.00409	6	0.375	1.32735	10	0.625	-1.42529	-0.393049	8	0.727273	3.69606	3	0.272727	-1.1188	2.38292	-0.352273
A_24_P277657	GMPR	guanosine monophosphate reductase	0.00307	3	0.1875	1.24011	13	0.8125	-3.12219	-2.30426	6	0.545455	6.19979	5	0.454545	-2.4647	2.26138	-0.357955
A_24_P126210	MRAP	melanocortin 2 receptor accessory protein	0.00031	3	0.1875	1.14468	13	0.8125	-5.20741	-4.01639	6	0.545455	3.88688	3	0.272727	-2.27626	1.68114	-0.357955
A_24_P67784	KIAA1666	KIAA1666 protein	0.00366	10	0.625	1.53895	6	0.375	-1.24332	0.495599	11	1	2.62844	0	0	1	2.62844	-0.375
A_23_P163496	MRPS34	mitochondrial ribosomal protein S34	0.00358	7	0.4375	1.08963	9	0.5625	-1.10456	-0.144598	9	0.818182	1.34471	2	0.181818	-1.14299	0.892403	-0.380682
A_24_P698125	GLDN	gliomedin	0.00103	4	0.25	1.28185	5	0.3125	-1.73494	0.215794	7	0.636364	3.86885	0	0	1	2.82563	-0.386364
A_24_P291826	SYTL3	synaptotagmin-like 3	0.00478	4	0.25	1.24355	12	0.75	-2.49287	-1.55876	7	0.636364	2.21354	4	0.363636	-1.40915	0.896197	-0.386364
A_23_P76267	TMEM119	transmembrane protein 119	0.00136	1	0.0625	6.78391	15	0.9375	-3.28562	-2.65628	5	0.454545	3.79225	3	0.272727	-1.45763	1.59894	-0.392045
A_23_P88095	TBC1D4	TBC1 domain family, member 4	0.00218	8	0.5	1.48565	8	0.5	-1.97843	-0.24639	10	0.909091	3.78106	1	0.0909091	-1.39846	3.3102	-0.409091
A_23_P48327	KCTD4	potassium channel tetramerisation domain containing 4	0.00337	5	0.3125	1.61403	8	0.5	-3.97601	-1.29612	8	0.727273	8.53222	1	0.0909091	-1.18897	6.27898	-0.414773
A_23_P13740	NAV3	neuron navigator 3	0.00498	5	0.3125	1.34728	11	0.6875	-1.52692	-0.628734	8	0.727273	1.3841	3	0.272727	-1.40638	0.623058	-0.414773
A_23_P304304	ARSF	arylsulfatase F	0.00073	2	0.125	1.82779	12	0.75	-5.99283	-4.14115	6	0.545455	5.64176	3	0.272727	-1.71085	2.79255	-0.420455
A_23_P501193	KCNJ16	potassium inwardly-rectifying channel, subfamily J, member 16	0.0042	2	0.125	2.33453	14	0.875	-53.1393	-46.2051	6	0.545455	17.8692	5	0.454545	-2.13401	8.77681	-0.420455
A_23_P396666	TBC1D2B	TBC1 domain family, member 2B	0.0054	6	0.375	1.33299	10	0.625	-1.53223	-0.457772	9	0.818182	2.2424	2	0.181818	-1.0549	1.64289	-0.443182
A_32_P524014	UTRN	utrophin	0.00678	6	0.375	1.27236	10	0.625	-2.44017	-1.04797	9	0.818182	4.04783	2	0.181818	-1.16357	3.1003	-0.443182
A_23_P45304	XK	X-linked Kx blood group (McLeod syndrome)	0.00382	6	0.375	1.3996	10	0.625	-2.02364	-0.739924	9	0.818182	3.14228	2	0.181818	-1.34514	2.32639	-0.443182
A_23_P62999	EXTL1	exostoses (multiple)-like 1	0.0055	3	0.1875	1.46001	13	0.8125	-2.11042	-1.44097	7	0.636364	2.42484	4	0.363636	-1.24828	1.08916	-0.448864
A_32_P528967	RTP1	receptor (chemosensory) transporter protein 1	0.00266	3	0.1875	1.27643	12	0.75	-7.06991	-5.0006	7	0.636364	3.97251	4	0.363636	-1.25734	2.07074	-0.448864
A_23_P29684	VILL	villin-like	0.00275	3	0.1875	1.09868	13	0.8125	-2.17705	-1.56285	7	0.636364	1.91699	4	0.363636	-1.10827	0.816897	-0.448864
A_32_P116606	LIX1	Lix1 homolog (mouse)	0.00544	4	0.25	1.50818	12	0.75	-4.07048	-2.67582	8	0.727273	5.97005	3	0.272727	-9.29339	1.80729	-0.477273
A_23_P92928	C6	complement component 6	0.0033	1	0.0625	1.01644	11	0.6875	-9.02917	-5.89403	6	0.545455	7.20959	0	0	1	4.38705	-0.482955
A_23_P43846	FABP6	fatty acid binding protein 6, ileal (gastrotropin)	0.00432	1	0.0625	1.02953	15	0.9375	-6.50973	-6.03853	6	0.545455	8.83537	5	0.454545	-2.76995	3.56023	-0.482955
A_24_P143127	GRIA3	glutamate receptor, ionotrophic, AMPA 3	0.00501	5	0.3125	1.47518	11	0.6875	-3.47812	-1.93021	9	0.818182	3.52167	2	0.181818	-1.48048	2.61219	-0.505682
A_23_P255884	GSN	gelsolin (amyloidosis, Finnish type)	0.00404	5	0.3125	1.24752	11	0.6875	-2.06331	-1.02867	9	0.818182	2.34147	2	0.181818	-1.38588	1.66377	-0.505682
A_23_P210835	MYT1	myelin transcription factor 1	0.00412	5	0.3125	1.79977	11	0.6875	-8.50651	-5.28579	9	0.818182	4.78668	0	0	1	4.09819	-0.505682
A_24_P378928	ADRBK2	adrenergic, beta, receptor kinase 2	0.00515	2	0.125	1.27121	14	0.875	-2.12543	-1.70085	7	0.636364	1.89684	4	0.363636	-1.11145	0.802918	-0.511364
A_23_P155407	RTP1	receptor (chemosensory) transporter protein 1	0.00171	2	0.125	1.26027	12	0.75	-11.9751	-8.69876	7	0.636364	7.40464	4	0.363636	-2.319	3.86877	-0.511364
A_23_P130333	TTR	transthyretin (prealbumin, amyloidosis type I)	0.00351	2	0.125	15.0664	13	0.8125	-14.6522	-9.95908	7	0.636364	15.8693	2	0.181818	-3.5639	9.63251	-0.511364
A_24_P316413	GNAO1	guanine nucleotide binding protein (G protein), alpha activating activity polypeptide O	0.00027	6	0.375	1.67173	8	0.5	-1.70242	-0.0993088	10	0.909091	2.40919	1	0.0909091	-1.30945	2.07113	-0.534091
A_24_P469746	LOC151174	hypothetical protein LOC151174	0.00235	6	0.375	1.46488	10	0.625	-1.65381	-0.4843	10	0.909091	2.83311	1	0.0909091	-1.44115	2.44454	-0.534091
A_24_P318160	NAV3	neuron navigator 3	0.00318	6	0.375	2.50097	10	0.625	-2.83637	-0.834863	10	0.909091	5.29056	1	0.0909091	-1.16762	4.70346	-0.534091
A_23_P254340	RPN1	ribophorin I	0.00304	6	0.375	1.10232	10	0.625	-1.15986	-0.311542	10	0.909091	1.59571	1	0.0909091	-1.13949	1.34706	-0.534091
A_24_P295010	SERPINB9	serpin peptidase inhibitor, clade B (ovalbumin), member 9	0.00136	6	0.375	1.51242	10	0.625	-2.58056	-1.04569	10	0.909091	4.73231	1	0.0909091	-1.03169	4.20831	-0.534091
A_23_P29394	ATP13A4	ATPase type 13A4	0.00299	3	0.1875	3.31086	13	0.8125	-8.15163	-6.00241	8	0.727273	7.66409	2	0.181818	-2.93194	5.13171	-0.539773
A_23_P29046	CBR1	carbonyl reductase 1	0.0038	3	0.1875	1.19511	13	0.8125	-1.74251	-1.1917	8	0.727273	2.09456	3	0.272727	-1.17439	1.20303	-0.539773
A_24_P56073	PLEKHB1	pleckstrin homology domain containing, family B (evectins) member 1	0.00103	3	0.1875	1.4187	13	0.8125	-2.89628	-2.08722	8	0.727273	3.16647	3	0.272727	-1.94738	1.77179	-0.539773
A_24_P128200	CNTN1	contactin 1	0.00073	4	0.25	6.29369	12	0.75	-5.32675	-2.42164	9	0.818182	12.7306	1	0.0909091	-1.5223	10.3684	-0.568182
A_23_P310022	KIAA1217	KIAA1217	0.00464	4	0.25	2.54479	12	0.75	-3.25918	-1.80819	9	0.818182	3.91028	2	0.181818	-1.0643	3.00581	-0.568182
A_23_P35617	PLCE1	phospholipase C, epsilon 1	0.0035	4	0.25	1.13225	12	0.75	-1.90788	-1.14785	9	0.818182	2.33661	2	0.181818	-1.92611	1.56157	-0.568182
A_23_P213415	SEMA5A	sema domain, seven thrombospondin repeats (type 1 and type 1-like), transmembrane domain (TM) and short cytoplasmic domain, (semaphorin) 5A	0.00717	4	0.25	1.86217	12	0.75	-3.6794	-2.29401	9	0.818182	3.54638	2	0.181818	-1.47678	2.63308	-0.568182
A_24_P296508	SLC43A2	solute carrier family 43, member 2	0.00333	4	0.25	1.22267	12	0.75	-2.35942	-1.4639	9	0.818182	1.51589	2	0.181818	-1.07729	1.0444	-0.568182
A_32_P17163	ARHGAP18	Rho GTPase activating protein 18	0.0026	1	0.0625	1.01686	15	0.9375	-2.68443	-2.4531	7	0.636364	2.55314	4	0.363636	-1.17727	1.19663	-0.573864
A_24_P349039	CDGAP	Cdc42 GTPase-activating protein	0.00236	1	0.0625	1.29184	15	0.9375	-2.84283	-2.58442	7	0.636364	4.52721	4	0.363636	-1.31116	2.40416	-0.573864
A_23_P77908	FLJ31196	H+/organic cation antiporter	0.0038	1	0.0625	1.0265	15	0.9375	-12.9819	-12.1064	7	0.636364	6.6142	4	0.363636	-1.23395	3.76033	-0.573864
A_23_P434398	TXLNB	taxilin beta	0.00499	1	0.0625	2.42348	15	0.9375	-4.79137	-4.34045	7	0.636364	2.51093	4	0.363636	-1.72288	0.971359	-0.573864
A_23_P34676	CD247	CD247 molecule	0.00636	5	0.3125	1.45176	11	0.6875	-1.71384	-0.724587	10	0.909091	2.82888	1	0.0909091	-1.10375	2.47137	-0.596591
A_23_P25587	LECT1	leukocyte cell derived chemotaxin 1	0.00314	5	0.3125	1.74118	11	0.6875	-2.14991	-0.933942	10	0.909091	4.65298	1	0.0909091	-1.1123	4.12887	-0.596591
A_23_P60306	TLR4	toll-like receptor 4	0.00389	5	0.3125	3.64653	11	0.6875	-4.90782	-2.23459	10	0.909091	4.92281	1	0.0909091	-1.19443	4.3667	-0.596591
A_23_P218743	AGPAT3	1-acylglycerol-3-phosphate O-acyltransferase 3	0.00594	2	0.125	1.06467	14	0.875	-2.15468	-1.75226	8	0.727273	1.75537	3	0.272727	-1.70518	0.811586	-0.602273
A_24_P107142	ANXA11	annexin A11	0.00506	2	0.125	1.0402	14	0.875	-1.57862	-1.25127	8	0.727273	2.07466	3	0.272727	-1.05014	1.22244	-0.602273
A_23_P204879	CAB39L	calcium binding protein 39-like	0.00544	2	0.125	1.16637	14	0.875	-2.89306	-2.38563	8	0.727273	1.63159	3	0.272727	-1.59754	0.750917	-0.602273
A_23_P75299	LHPP	phospholysine phosphohistidine inorganic pyrophosphate phosphatase	0.00152	2	0.125	1.34034	14	0.875	-2.14014	-1.70508	8	0.727273	2.15589	3	0.272727	-1.18655	1.24432	-0.602273
A_23_P134125	MAP3K5	mitogen-activated protein kinase kinase kinase 5	0.00571	2	0.125	1.52217	14	0.875	-2.57375	-2.06176	8	0.727273	3.97236	3	0.272727	-1.26629	2.54364	-0.602273
A_23_P170337	ALDH4A1	aldehyde dehydrogenase 4 family, member A1	0.00455	3	0.1875	1.12325	13	0.8125	-2.29219	-1.65179	9	0.818182	1.79746	2	0.181818	-1.29796	1.23466	-0.630682
A_23_P431933	CAMKK1	calcium/calmodulin-dependent protein kinase kinase 1, alpha	0.00507	3	0.1875	1.20446	13	0.8125	-1.75982	-1.20402	9	0.818182	1.85142	2	0.181818	-1.11113	1.31277	-0.630682
A_23_P106042	CMTM5	CKLF-like MARVEL transmembrane domain containing 5	0.00041	3	0.1875	1.1684	13	0.8125	-2.58861	-1.88417	9	0.818182	3.78519	2	0.181818	-1.22975	2.87338	-0.630682
A_23_P160318	COL16A1	collagen, type XVI, alpha 1	0.00158	3	0.1875	1.73767	13	0.8125	-2.32128	-1.56023	9	0.818182	3.00425	2	0.181818	-1.24435	2.23178	-0.630682
A_23_P351888	KIF6	kinesin family member 6	8e-05	3	0.1875	1.1558	13	0.8125	-3.81768	-2.88515	9	0.818182	3.22106	1	0.0909091	-3.06239	2.44792	-0.630682
A_24_P167654	SLC8A3	solute carrier family 8 (sodium-calcium exchanger), member 3	0.00389	3	0.1875	1.1724	13	0.8125	-3.70845	-2.79329	9	0.818182	5.70708	2	0.181818	-1.25804	4.44069	-0.630682
A_23_P211522	SYNGR1	synaptogyrin 1	0.00529	3	0.1875	1.32503	13	0.8125	-1.92205	-1.31322	9	0.818182	1.67276	2	0.181818	-1.27985	1.13592	-0.630682
A_23_P103226	FAAH	fatty acid amide hydrolase	0.00094	0	0	1	16	1	-2.43761	-2.43761	7	0.636364	1.99527	4	0.363636	-1.07798	0.877723	-0.636364
A_23_P151166	HVCN1	hydrogen voltage-gated channel 1	0.0033	4	0.25	1.37925	12	0.75	-1.92255	-1.0971	10	0.909091	2.64471	1	0.0909091	-1.15904	2.29891	-0.659091
A_24_P68079	LBA1	lupus brain antigen 1	0.00445	4	0.25	1.16231	12	0.75	-1.78002	-1.04444	10	0.909091	1.60512	1	0.0909091	-1.91924	1.28472	-0.659091
A_23_P50678	MATK	megakaryocyte-associated tyrosine kinase	0.00108	4	0.25	1.40538	12	0.75	-2.74331	-1.70613	10	0.909091	3.37854	1	0.0909091	-1.24059	2.95862	-0.659091
A_23_P147647	SGCD	sarcoglycan, delta (35kDa dystrophin-associated glycoprotein)	0.00389	4	0.25	1.33521	12	0.75	-1.90142	-1.09226	10	0.909091	2.85796	1	0.0909091	-1.16767	2.49199	-0.659091
A_23_P389391	SLC12A4	solute carrier family 12 (potassium/chloride transporters), member 4	0.00073	4	0.25	1.12594	12	0.75	-2.2758	-1.42537	10	0.909091	2.4483	1	0.0909091	-1.64259	2.0764	-0.659091
A_24_P351420	ZDHHC3	zinc finger, DHHC-type containing 3	0.0028	4	0.25	1.10649	12	0.75	-1.50374	-0.851184	10	0.909091	1.57548	1	0.0909091	-1.05825	1.33605	-0.659091
A_23_P128094	ABCB9	ATP-binding cassette, sub-family B (MDR/TAP), member 9	0.0006	1	0.0625	1.17233	15	0.9375	-4.31168	-3.96893	8	0.727273	1.97722	3	0.272727	-1.30135	1.08307	-0.664773
A_23_P18282	DLEC1	deleted in lung and esophageal cancer 1	0.00041	1	0.0625	1.02263	15	0.9375	-2.4566	-2.23914	8	0.727273	2.53557	3	0.272727	-1.19933	1.51696	-0.664773
A_32_P113971	KIAA1755	KIAA1755 protein	0.00328	1	0.0625	1.04484	15	0.9375	-2.62132	-2.39218	8	0.727273	5.68766	3	0.272727	-1.88725	3.62178	-0.664773
A_32_P92489	PKD1L2	polycystic kidney disease 1-like 2	0.00182	1	0.0625	1.11411	15	0.9375	-3.94207	-3.62605	8	0.727273	2.21418	3	0.272727	-1.31698	1.25113	-0.664773
A_23_P142455	SIRT2	sirtuin (silent mating type information regulation 2 homolog) 2 (S. cerevisiae)	0.00501	1	0.0625	1.02174	15	0.9375	-1.83958	-1.66075	8	0.727273	1.33337	3	0.272727	-1.06056	0.680477	-0.664773
A_23_P49499	ST6GALNAC2	ST6 (alpha-N-acetyl-neuraminyl-2,3-beta-galactosyl-1,3)-N-acetylgalactosaminide alpha-2,6-sialyltransferase 2	0.00073	1	0.0625	1.0045	15	0.9375	-3.46592	-3.18651	8	0.727273	3.90625	3	0.272727	-1.4412	2.44786	-0.664773
A_23_P144959	VCAN	versican	0.00364	5	0.3125	1.47538	11	0.6875	-2.12682	-1.00113	11	1	2.97402	0	0	1	2.97402	-0.6875
A_23_P61057	IL16	interleukin 16 (lymphocyte chemoattractant factor)	0.00364	5	0.3125	1.24472	11	0.6875	-2.47766	-1.31442	11	1	2.36803	0	0	1	2.36803	-0.6875
A_23_P61149	INPP5D	inositol polyphosphate-5-phosphatase, 145kDa	0.0065	5	0.3125	1.96291	11	0.6875	-3.86395	-2.04306	11	1	2.78419	0	0	1	2.78419	-0.6875
A_23_P164436	ASPA	aspartoacylase (Canavan disease)	0.00027	2	0.125	1.34277	14	0.875	-8.08625	-6.90762	9	0.818182	10.0761	2	0.181818	-1.43921	7.98239	-0.693182
A_23_P12423	ATP13A2	ATPase type 13A2	0.00296	2	0.125	1.10314	14	0.875	-1.51896	-1.1912	9	0.818182	1.69318	2	0.181818	-1.35544	1.13889	-0.693182
A_23_P103486	CYP2J2	cytochrome P450, family 2, subfamily J, polypeptide 2	0.00275	2	0.125	1.37476	14	0.875	-2.93971	-2.4004	9	0.818182	5.12864	2	0.181818	-1.35253	3.95025	-0.693182
A_23_P22625	SLC9A6	solute carrier family 9 (sodium/hydrogen exchanger), member 6	0.00425	2	0.125	1.90808	14	0.875	-1.2836	-0.884643	9	0.818182	1.983	2	0.181818	-1.04485	1.43249	-0.693182
A_24_P355967	HTR2A	5-hydroxytryptamine (serotonin) receptor 2A	0.00395	3	0.1875	2.41288	13	0.8125	-3.32648	-2.25035	10	0.909091	7.05536	0	0	1	6.50488	-0.721591
A_24_P73599	IL16	interleukin 16 (lymphocyte chemoattractant factor)	0.00096	3	0.1875	1.21988	13	0.8125	-2.13907	-1.50926	10	0.909091	3.1895	1	0.0909091	-1.13797	2.7961	-0.721591
A_23_P397376	MAF	v-maf musculoaponeurotic fibrosarcoma oncogene homolog (avian)	0.00432	3	0.1875	1.54637	13	0.8125	-1.92339	-1.27281	10	0.909091	3.04618	1	0.0909091	-1.05126	2.67369	-0.721591
A_23_P500861	SYNE1	spectrin repeat containing, nuclear envelope 1	0.0009	3	0.1875	1.5772	13	0.8125	-3.17975	-2.28783	10	0.909091	2.5684	1	0.0909091	-1.31129	2.2157	-0.721591
A_32_P66881	TLR4	toll-like receptor 4	0.00388	3	0.1875	4.83111	13	0.8125	-3.93934	-2.29488	10	0.909091	5.55377	1	0.0909091	-1.21633	4.93831	-0.721591
A_23_P382045	TULP4	tubby like protein 4	0.00166	3	0.1875	1.21444	13	0.8125	-1.40703	-0.9155	10	0.909091	1.69134	1	0.0909091	-1.01506	1.44531	-0.721591
A_24_P364807	AYTL1	acyltransferase like 1	0.00501	4	0.25	2.37178	12	0.75	-3.32803	-1.90308	11	1	3.61586	0	0	1	3.61586	-0.75
A_23_P365767	CACNA1D	calcium channel, voltage-dependent, L type, alpha 1D subunit	0.00103	4	0.25	1.49651	12	0.75	-2.42958	-1.44806	11	1	2.1787	0	0	1	2.1787	-0.75
A_23_P132856	LRRC33	leucine rich repeat containing 33	0.00079	4	0.25	1.23282	12	0.75	-1.50254	-0.818697	11	1	2.08194	0	0	1	2.08194	-0.75
A_23_P87049	SORL1	sortilin-related receptor, L(DLR class) A repeats-containing	0.00182	4	0.25	1.26085	12	0.75	-2.52067	-1.57529	11	1	3.46974	0	0	1	3.46974	-0.75
A_24_P344711	AGPAT3	1-acylglycerol-3-phosphate O-acyltransferase 3	0.00182	1	0.0625	1.16164	15	0.9375	-2.09777	-1.89406	9	0.818182	1.71047	2	0.181818	-1.08283	1.2026	-0.755682
A_23_P35399	ANXA11	annexin A11	0.00098	1	0.0625	1.06414	15	0.9375	-1.64096	-1.47189	9	0.818182	2.53549	2	0.181818	-1.03961	1.88548	-0.755682
A_23_P500421	EYA2	eyes absent homolog 2 (Drosophila)	0.00203	1	0.0625	1.80045	15	0.9375	-1.92939	-1.69627	9	0.818182	5.62165	2	0.181818	-9.54432	2.8642	-0.755682
A_24_P49199	GLDN	gliomedin	0.00182	1	0.0625	1.71364	15	0.9375	-3.97596	-3.62036	9	0.818182	7.21465	1	0.0909091	-1.2993	5.87569	-0.755682
A_23_P163455	MAP1A	microtubule-associated protein 1A	0.00314	1	0.0625	1.05811	15	0.9375	-1.73564	-1.56103	9	0.818182	1.7617	2	0.181818	-1.39602	1.18757	-0.755682
A_23_P61623	SLCO3A1	solute carrier organic anion transporter family, member 3A1	0.00102	1	0.0625	2.40896	15	0.9375	-3.11069	-2.76571	9	0.818182	3.56927	2	0.181818	-1.08802	2.72249	-0.755682
A_24_P104407	DMN	desmuslin	0.00498	2	0.125	1.25065	14	0.875	-4.25732	-3.56883	10	0.909091	3.18368	1	0.0909091	-4.5145	2.48385	-0.784091
A_24_P109652	KIAA2002	KIAA2002 protein	0.00087	2	0.125	1.2593	14	0.875	-1.27256	-0.956074	10	0.909091	1.51038	1	0.0909091	-1.18837	1.26504	-0.784091
A_23_P116557	LGALS9	lectin, galactoside-binding, soluble, 9 (galectin 9)	0.00171	2	0.125	1.06573	14	0.875	-1.82032	-1.45957	10	0.909091	2.69202	1	0.0909091	-1.22634	2.33581	-0.784091
A_23_P157136	SCIN	scinderin	0.00125	2	0.125	1.56135	14	0.875	-3.47726	-2.84743	10	0.909091	3.52946	1	0.0909091	-8.54476	2.4318	-0.784091
A_23_P303072	GRIA1	glutamate receptor, ionotropic, AMPA 1	0.00182	0	0	1	16	1	-3.76142	-3.76142	9	0.818182	3.29547	2	0.181818	-1.84201	2.36138	-0.818182
A_23_P256084	ARSE	arylsulfatase E (chondrodysplasia punctata 1)	9e-05	1	0.0625	1.68857	15	0.9375	-2.0237	-1.79168	10	0.909091	4.92215	1	0.0909091	-1.00321	4.38348	-0.846591
A_23_P69497	CLEC3B	C-type lectin domain family 3, member B	0.00166	1	0.0625	1.07756	15	0.9375	-3.071	-2.81172	10	0.909091	5.08883	1	0.0909091	-1.03371	4.53223	-0.846591
A_23_P31124	COL21A1	collagen, type XXI, alpha 1	0.00087	0	0	1	16	1	-6.3451	-6.3451	10	0.909091	7.48279	0	0	1	6.89344	-0.909091
A_24_P373475	ASPA	aspartoacylase (Canavan disease)	0.00055	1	0.0625	1.33254	14	0.875	-8.71162	-7.47688	11	1	5.91217	0	0	1	5.91217	-0.9375

## Sheet: Compare functions
Function	Localization	Range p-value	min p-value	-LOG(min)	max p-value	-LOG(max)	Related molecules
Lipid Metabolism	ST	1.05E-05-2.51E-02	1.05e-05	4.97881	0.0251	1.60033	AMACR, GNAQ, P2RX7, GSN, SLC27A4, INPP5D, PTPRC, SCARB1, CXCL12, CAT, NCOA4, PSAP, MARCKS (includes EG:4082), TEK
Lipid Metabolism	IT	2.11E-03-3.41E-02	0.00211	2.67572	0.0341	1.46725	FAAH, DHRS3, HPX, CPT1A, SLC22A4 (includes EG:6583), DGAT2, CD36, APOC2, TNXB, PLCE1, FOXO1, MT1E, MT2A, CYGB, RPE65
Molecular Transport	ST	1.05E-05-2.51E-02	1.05e-05	4.97881	0.0251	1.60033	ADM, BLNK, CD247, CAMLG, ATP2B1, RGS12, LRPAP1, PTPRC, VEGFA, LCK, SCARB1, SLC19A1, MARCKS (includes EG:4082), TEK, HTR2A, MIF, CACNA1D, EDNRB, GNAQ, P2RX7, GSN, INPP5D, RASGRP3, ABCC5, CXCL12, GNAO1, EDG1
Molecular Transport	IT	1.16E-03-2.59E-02	0.00116	2.93554	0.0259	1.5867	MYC, HPX, DHRS3, HK2, TF, MT1E, MT2A, GCK, MT3, HEPH, RPE65
Small Molecule Biochemistry	ST	1.05E-05-2.51E-02	1.05e-05	4.97881	0.0251	1.60033	MMP7, RGS12, SLC27A4, PTPRC, SCARB1, RORA, PSCD1, SLC19A1, NCOA4, MARCKS (includes EG:4082), NUDT4, CAV3, TEK, HTR2A, AMACR, EDNRB, GNAQ, MMP2, ALAD, P2RX7, GSN, INPP5D, PARP1, ABCC5, CXCL12, GNAO1, CAT, EDG1, PAPSS1, PSAP, CPOX
Small Molecule Biochemistry	IT	1.16E-03-3.41E-02	0.00116	2.93554	0.0341	1.46725	TRPM8, APOC2, CCL3, TNXB, MYC, PLCE1, HK2, MT1E, MT2A, CYGB, RPE65, FAAH, HPX, DHRS3, PLN, CPT1A, SLC22A4 (includes EG:6583), FXYD1, DGAT2, CD36, MT3, ATP2B2, SARDH, TF, FOXO1, GCK, ALDH18A1, PYCR1
Cell-To-Cell Signaling and Interaction	ST	1.28E-05-2.51E-02	1.28e-05	4.89279	0.0251	1.60033	ADM, MMP7, VCAN, PTPRC, VEGFA, NCL, LCK, SCARB1, PSCD1, SLC19A1, CNTN3, CTNNB1, ITGB5, TEK, HTR2A, GNAQ, MMP2, FANCC, PCYOX1, GSN, INPP5D, SEMA3A, TLR4, CXCL12, ZAP70, IGFBP3, BMP6, TNS1, FNDC3A
Cell-To-Cell Signaling and Interaction	IT	2.5E-03-3.62E-02	0.0025	2.60206	0.0362	1.44129	CHST6, CCL4, FOXO1, CD40, RHOC, PAX3, P2RX7, CTNNB1, CCL3, CX3CL1
Cellular Function and Maintenance	ST	1.28E-05-2.51E-02	1.28e-05	4.89279	0.0251	1.60033	MIF, TGFBR1, PRDX1, PFDN5, FANCC, PCYOX1, PTPRC, VEGFA, BNIP3 (includes EG:664), LCK, ABCC5, ZAP70, SLC19A1, BMP6, CTNNB1, DSC2, CAV3
Cellular Function and Maintenance	IT	2.5E-03-2.58E-02	0.0025	2.60206	0.0258	1.58838	CCL4, KPNA2, BRCA2, CCL3, KIF11, KIFC1, CHEK1, ATM
Hematological System Development and Function	ST	1.56E-05-2.51E-02	1.56e-05	4.80688	0.0251	1.60033	CD247, BLNK, HLA-DOA, POU2AF1, MAF, HLA-DQA1, CD74, IL2RB, PTPRC, VEGFA, LCK, PTPRO, RORA, CCL28, LAMP1, SLC19A1, CTNNB1, TEK, MIF, P2RX7, FANCC, INPP5D, NBN, IL16, TLR4, SEMA3A, CXCL12, ZAP70, EDG1
Hematological System Development and Function	IT	4.81E-04-3.28E-02	0.000481	3.31785	0.0328	1.48413	SFTPC, P2RX7, MAP3K5, CCL3, TCF3, CHEK1, CCL4, CD40, SREBF1, C6, CTNNB1, CX3CL1, TRA@, ARG1
Immune and Lymphatic System Development and Function	ST	1.56E-05-2.51E-02	1.56e-05	4.80688	0.0251	1.60033	BLNK, CD247, HLA-DOA, POU2AF1, MAF, HLA-DQA1, P2RX7, FANCC, CD74, IL2RB, INPP5D, NBN, PTPRC, VEGFA, TLR4, LCK, RORA, CXCL12, ZAP70, LAMP1, SLC19A1, CTNNB1
Immune and Lymphatic System Development and Function	IT	2.5E-03-3.28E-02	0.0025	2.60206	0.0328	1.48413	DLL1, EBF1, CCL4, CD40, MSH6, TNFRSF11A, TCF3, CCL3, NPM1 (includes EG:4869), EXO1, ALK
Cell Death	ST	2.1E-05-2.51E-02	2.1e-05	4.67778	0.0251	1.60033	CD247, PHLDA1, M-RIP, TGFBR1, HTR2B, ITSN1, ATP2B1, RTN1, POU2AF1, MAF, HLA-DRB1, SH3GLB1, LRPAP1, VEGFA, PTPRC, NCL, BNIP3 (includes EG:664), LCK, SCARB1, CCNB1IP1, EIF4G2 (includes EG:1982), PTPRO, MT2A, PMS2, ITGB5, ITGB3BP, PEG3 (includes EG:5178), ATG12, SON, HBXIP, MIF, WEE1, MMP2, FANCC, GSN, HSPA8, RAPGEF2, ABCC5, FOXA2, GNAO1, IGFBP3, ADM, BLNK, MMP7, PRDX1, MTP18, CD74, GALNT1, LGALS9, …
Cell Death	IT	2.5E-03-3.49E-02	0.0025	2.60206	0.0349	1.45717	REST, HMMR, NLRP1, GPC3, LMNB1, NTN1, MYC, STK4, HNRNPA1, PLCE1, RHOB, MT2A, RBM4B, WWOX, ITGB4, HIPK1, HIPK2, EYA2, ZBTB16, KLF2, ATM, TYMS, ATG5, KIF14, DLL1, YWHAE, MT1X, FANCG, SEPT4, AURKA, BUB1B, TCF3, CDCA2, ITPK1, TIMP4, CCL4, CD40, PAX3, SFRP1, NPM1 (includes EG:4869), CX3CL1, TRA@, UBE2C, CAMK2G, ALK, HSPB1, PEBP1, SULF1, CDC20, TERT, MAP3K5, NUF2, CCL3, TTK, RPLP0 (includes EG:6175), S…
Immune Response	ST	2.34E-05-2.51E-02	2.34e-05	4.63078	0.0251	1.60033	HLA-DOA, MIF, GNAQ, HLA-DQA1, HLA-DRB1, CD74, VEGFA, IL16, SEMA3A, LCK, PTPRO, CXCL12, CCL28, HLA-DRA, EDG1, CTNNB1
Immune Response	IT	4.81E-04-3.28E-02	0.000481	3.31785	0.0328	1.48413	SFTPC, MAP3K5, P2RX7, CCL3, TCF3, CHEK1, EBF1, CCL4, CD40, SREBF1, MSH6, C6, CTNNB1, CX3CL1, EXO1
Cancer	ST	3.65E-05-2.51E-02	3.65e-05	4.43771	0.0251	1.60033	HLA-DOA, TGFBR1, ITSN1, DOCK4, LRPAP1, VEGFA, PTPRC, BNIP3 (includes EG:664), LCK, EIF4G2 (includes EG:1982), PSCD1, PTPRO, MT2A, ITGB5, MATK, PEG3 (includes EG:5178), AMACR, SGK269, SEMA5A, CDK7, CTNNAL1, MMP2, FANCC, S100A2, TBC1D4, HSPA8, SEC61G, RFC4, ADM, MTP18, CD74, VCAN, RPL7, NAIP, PLXNA1, FGF18, HLA-DRA, ANTXR2, SLC19A1, NAV3, CTNNB1, GNAQ, DEFB1, P2RX7, INPP5D, GLG1, NBR2, SEMA3A, CUX1…
Cancer	IT	3.88E-11-3.62E-02	3.88e-11	10.4112	0.0362	1.44129	HNRPH1, HMMR, RCAN2, CCNB2, PMP2, NTN1, CENPE, RBM4B, MT2A, WWOX, MTHFD2, ITGB4, HIPK2, TYMS, ATG5, CDCA8, ACAA1, MFAP5, LRP2, NR0B1, TCF3, TFPI2, GART, SYT13, PRELP, NEIL1, HAS2, DHFR, APOD, UBE2C, CHST6, KIF20A, SFRS7, GRIA1, SOCS2, TTK, NUF2, GNG7, MCF2, CASP6, SERTAD2, MYD88, RHOC, SCGB1D2 (includes EG:10647), DGAT2, TUSC2, NCAPD2, BUB1 (includes EG:699), MINK1, HP, FBXO2, SEMA3C, SYNGR1, KIF…
Cellular Movement	ST	3.65E-05-2.51E-02	3.65e-05	4.43771	0.0251	1.60033	TGFBR1, POU2AF1, IGBP1, LRPAP1, VEGFA, NCL, LCK, PTPRO, ARHGAP24, CAV3, TEK, ITGB5, MATK, PIK3C2B, MIF, SORL1, CDK7, MMP2, GSN, S100A2, PREX1, GAD1, FOXA2, GNAO1, IGFBP3, TNS1, HSP90AA2, ADM, MMP7, SDC3, LGALS9, IL2RB, VCAN, PLXNA1, CCL28, ABHD2, NCOA4, MARCKS (includes EG:4082), CTNNB1, PDK1, EDNRB, DEFB1, INPP5D, PARP1, IL16, TLR4, SEMA3A, RRAS2, CXCL12, CAT, EDG1, CYP2J2, BMP6
Cellular Movement	IT	7.97E-07-3.28E-02	7.97e-07	6.09854	0.0328	1.48413	KIF20A, KIF23, SFTPC, CDC20, MAP3K5, CCL3, AURKB, TOP2A, ECT2, KIF14, NUSAP1, CCNB1, PRC1, SEPT4, ANLN, AURKA, FGF1, CCL4, FOXO1, CD40, SREBF1, PAX3, MPHOSPH1, C6, CX3CL1
Reproductive System Disease	ST	3.65E-05-2.51E-02	3.65e-05	4.43771	0.0251	1.60033	MMP7, TGFBR1, CD74, CLEC3B, LRPAP1, VCAN, VEGFA, SCARB1, PLXNA1, FGF18, CTNNB1, ITGB5, MATK, AMACR, TBC1D2B, SGK269, EDNRB, CDK7, CTNNAL1, DEFB1, MMP2, S100A2, NBN, CUX1, SEMA3A, RRAS2, CXCL12, CAT, IGFBP3, CYP2J2, MXRA5, COL15A1
Reproductive System Disease	IT	6.13E-09-3.62E-02	6.13e-09	8.21254	0.0362	1.44129	KIF23, DLG7, WNT10B, CYP26A1, RCAN2, SMC4, MYC, STK4, CENPE, MTHFD2, FABP7, ITGB4, ECT2, EYA2, ZBTB16, ATM, TYMS, ATG5, KIF14, MT1G, CDCA8, MFAP5, LRP2, MT1X, NR0B1, AURKA, BUB1B, CDCA2, TFPI2, ERCC6L, ITPK1, PCAF, SCGB2A1, GINS1, CD40, DTNA, HAS2, DHFR, NPM1 (includes EG:4869), MEST, CX3CL1, ELL2, KIF11, APOD, UBE2C, HMGB2, KIF20A, SULF1, CDC20, GSTM5, KIAA0101, KPNA2, TERT, MAP3K5, TTK, CLEC3B,…
Inflammatory Disease	ST	1.08E-04-2.51E-02	0.000108	3.96658	0.0251	1.60033	CD247, PER1, HTR2B, HLA-DRB1, PTPRC, VEGFA, PPP1R7, CAV3, SBDS, MIF, SORL1, COL9A1, PDGFRL, MMP2, FANCC, HSPA8, IGFBP3, BLNK, ADM, PSTPIP1, MMP7, PRDX1, ZNF143, CA13, HLA-DQA1, SIL1, CD74, IL2RB, CCL28, HLA-DRA, VCP, NAV3, PBEF1, RPS3, CTNNB1, HTR2A, P2RX7, INPP5D, NBN, PARP1, GLG1, IL16, TLR4, FZD8, CXCL12, CAT, EDG1, BNIP3L, HLA-DRB5, MRFAP1
Inflammatory Disease	IT	1.09E-02-1.52E-02	0.0109	1.96257	0.0152	1.81816	SFTPC, MYD88, TOP2A, DHFR
Connective Tissue Disorders	ST	1.09E-04-2.51E-02	0.000109	3.96257	0.0251	1.60033	ADM, BLNK, PSTPIP1, MMP7, PRDX1, ZNF143, HLA-DQA1, HLA-DRB1, SIL1, CD74, IL2RB, PTPRC, PPP1R7, HLA-DRA, ANTXR2, PBEF1, CTNNB1, RPS3, MIF, COL9A1, SORL1, PDGFRL, MMP2, P2RX7, NBN, PARP1, HSPA8, IL16, TLR4, CXCL12, EDG1, MRFAP1
Connective Tissue Disorders	IT	1.4E-02-1.4E-02	0.014	1.85387	0.014	1.85387	FBXO2, HMGB2
Immunological Disease	ST	1.09E-04-2.51E-02	0.000109	3.96257	0.0251	1.60033	BLNK, ADM, CD247, HTR2B, PRDX1, POU2AF1, ZNF143, HLA-DQA1, HLA-DRB1, SIL1, CD74, RFX5, LGALS9, VEGFA, PTPRC, COL16A1, LCK, PPP1R7, HLA-DRA, PBEF1, RPS3, MATK, HTR2A, MIF, SORL1, PDGFRL, MMP2, FANCC, P2RX7, GSN, INPP5D, NBN, PARP1, HSPA8, IL16, TLR4, CXCL12, CAT, ZAP70, EDG1, IGFBP3, BNIP3L, MRFAP1
Immunological Disease	IT	4.56E-03-3.01E-02	0.00456	2.34104	0.0301	1.52143	TERT, MEIS1, CCL3, TCF3, MYC, MCF2, CCL4, WWOX, CTNNB1, NPM1 (includes EG:4869), TRA@, KIF11, ATM, ALK
Skeletal and Muscular Disorders	ST	1.09E-04-2.51E-02	0.000109	3.96257	0.0251	1.60033	ADM, BLNK, PSTPIP1, HTR2B, PRDX1, ZNF143, CA13, HLA-DQA1, HLA-DRB1, CD74, SIL1, IL2RB, VEGFA, PTPRC, BNIP3 (includes EG:664), PPP1R7, HLA-DRA, UTRN, RYR1 (includes EG:6261), PBEF1, CTNNB1, RPS3, MIF, SORL1, COL9A1, PDGFRL, GNAQ, SLC8A3, MMP2, P2RX7, PARP1, NBN, IL16, HSPA8, TLR4, CXCL12, CAT, EDG1, BNIP3L, SGCD, MRFAP1
Skeletal and Muscular Disorders	IT	1.93E-04-3.41E-02	0.000193	3.71444	0.0341	1.46725	MTBP, TOPBP1, RPL23, CDC2, MYC, FOXO1, PAX3, WWOX, PKMYT1, DHFR, NPM1 (includes EG:4869), KIF11, ALK
Cardiovascular Disease	ST	1.99E-04-2.51E-02	0.000199	3.70115	0.0251	1.60033	ADM, HTR2B, XYLT1, GNAQ, MMP2, NFATC4, TTN, PARP1, VEGFA, SEMA3A, BNIP3 (includes EG:664), TLR4, LCK, LECT1, CXCL12, CAT, KLF5, BNIP3L, PBEF1, CTNNB1, CAV3, SGCD
Cardiovascular Disease	IT	1.16E-03-1.4E-02	0.00116	2.93554	0.014	1.85387	MYC, HP, HPX, LPA, FOXO1, PAX3, GRIA1, TERT, CD36, HAS2, GRIA3
Cellular Development	ST	2.02E-04-2.51E-02	0.000202	3.69465	0.0251	1.60033	BLNK, CD247, HLA-DOA, M-RIP, POU2AF1, MAF, HLA-DQA1, IGBP1, CD74, IL2RB, VCAN, VEGFA, PTPRC, LCK, SCARB1, CCNB1IP1, RORA, FGF18, LAMP1, SLC19A1, MARCKS (includes EG:4082), CTNNB1, TEK, ITGB5, MATK, EDNRB, GNAQ, MMP2, FANCC, P2RX7, GSN, TTN, INPP5D, AVIL, NBN, TLR4, SEMA3A, CYFIP1, NRG3, FOXA2, CXCL12, ZAP70, KLF5, IGFBP3, FNDC3A
Cellular Development	IT	2.5E-03-3.28E-02	0.0025	2.60206	0.0328	1.48413	PEBP1, PACRG, TRH, TERT, KIF6, MEIS1, SOD3, CHEK1, MYC, CCNB1IP1, EZH2, ITGB4, HIPK2, CTNNB1, ATM, DLL1, FANCG, NKX2-2, TNP1, SEPT4, TNFRSF11A, TCF3, MLLT1, FGF1, EBF1, CD40, HELLS, PROP1, NPM1 (includes EG:4869), TRA@, ARG1, ALK
Cell Signaling	ST	2.95E-04-2.51E-02	0.000295	3.53018	0.0251	1.60033	BLNK, CD247, ADM, CAMLG, PRDX1, ATP2B1, RGS12, LRPAP1, VEGFA, PTPRC, LCK, SCARB1, PSCD1, RORA, CAV3, TEK, HTR2A, MIF, CNTN1, CACNA1D, EDNRB, GNAQ, INPP5D, PARP1, RASGRP3, CXCL12, CAT, ZAP70, GNAO1, EDG1, PSAP
Cell Signaling	IT	1.93E-02-1.93E-02	0.0193	1.71444	0.0193	1.71444	CDC25C, CKS2 (includes EG:1164), CDC6, PKMYT1, CDKN3, CHEK1
Hematological Disease	ST	2.95E-04-2.51E-02	0.000295	3.53018	0.0251	1.60033	BLNK, CD247, POU2AF1, CD74, LGALS9, IL2RB, VEGFA, PTPRC, LCK, SCARB1, ANXA11, LAMP1, SLC19A1, PBEF1, HRK, ITGB5, AMACR, CDK7, MMP2, P2RX7, FANCC, GSN, INPP5D, NBN, PARP1, CXCL12, CAT, ZAP70, IGFBP3, BNIP3L, TNS1, HSP90AA2
Hematological Disease	IT	2.23E-03-3.45E-02	0.00223	2.6517	0.0345	1.46218	ADORA3, TERT, SCIN, MEIS1, P2RX7, AURKB, TCF3, CCL3, CDC2, RRM1, MLLT1, MYC, CCL4, MT1E, CD40, MT2A, MSH6, TOP2A, DHFR, MLLT3, CTNNB1, KLF2, ATM
Nucleic Acid Metabolism	ST	2.95E-04-2.51E-02	0.000295	3.53018	0.0251	1.60033	AMACR, PSCD1, ABCC5, CXCL12, CAT, GNAO1, PAPSS1, EDG1, GNAQ, SLC19A1, RGS12, HTR2A
Cellular Growth and Proliferation	ST	6.27E-04-2.51E-02	0.000627	3.20273	0.0251	1.60033	CD247, TGFBR1, HTR2B, DOCK4, HLA-DRB1, IGBP1, LRPAP1, VEGFA, PTPRC, NCL, LCK, SCARB1, MT2A, PTPRO, ARHGAP24, KIN, TEK, ITGB5, AMACR, MIF, MMP2, NDUFA12L, FANCC, RAPGEF2, FOXA2, GAD1, GNAO1, ZAP70, IGFBP3, BLNK, ADM, MMP7, B3GNT2, CD74, RGS12, IL2RB, VCAN, FGF18, NCOA4, CTNNB1, HLA-DPB1, HTR2A, CACNA1D, EDNRB, GNAQ, DEFB1, P2RX7, INPP5D, PARP1, NBN, IL16, TLR4, SEMA3A, UXT, CXCL12, CAT, KLF5, EDG1…
Cellular Growth and Proliferation	IT	2.5E-03-3.28E-02	0.0025	2.60206	0.0328	1.48413	CENPF, TRAIP, MTBP, HMMR, MKI67, NTN1, PLK4, MT2A, CDKN3, FABP7, ITGB4, HIPK2, HIPK1, ZBTB16, ATM, TYMS, CKS2 (includes EG:1164), LRP2, MT1X, RNMT, TCF3, TFPI2, RPS4X, CCL4, CCNF, IL10RA, HAS2, NEIL1, DHFR, SFRP1, UBE2C, ALK, TRH, GRIA1, SOCS2, PROX1, RTKN2, TTK, CHEK1, MCF2, HK2, MPL, CST3, FGF18, GAS8, TNMD, KIF2C, CTNNB1, CDC45L, THG1L, CACNA1D, SUZ12, NRP2, RHOC, MYD88, CDC6, P2RX7, TUSC2, CD…
Tumor Morphology	ST	6.27E-04-2.51E-02	0.000627	3.20273	0.0251	1.60033	VEGFA, PTPRC, LCK, DOCK4, MMP2, CTNNB1, BMP6
Tumor Morphology	IT	1.93E-04-2.96E-02	0.000193	3.71444	0.0296	1.52871	WNT10B, TERT, PERP (includes EG:64065), TCF3, MYC, PLCE1, MT1E, MT2A, BBS2, WWOX, BRCA2, NPM1 (includes EG:4869), CTNNB1, KIF11, TRA@, ALK, ATM
Gene Expression	ST	1.17E-03-2.51E-02	0.00117	2.93181	0.0251	1.60033	PER1, MIF, GNAO1, GNAQ, FANCC, NFATC4, BMP6, CTNNB1, PER2
Gene Expression	IT	7.26E-03-3.62E-02	0.00726	2.13906	0.0362	1.44129	MYC, HNRNPA1, CCNB1, POLR1E, ETV1, CTNNB1, CDC2, ATM
Protein Trafficking	ST	1.17E-03-1.17E-03	0.00117	2.93181	0.00117	2.93181	ADM, MIF, EDNRB
Behavior	ST	1.64E-03-1.64E-03	0.00164	2.78516	0.00164	2.78516	PER1, DBP, PER2
Nervous System Development and Function	ST	1.64E-03-2.51E-02	0.00164	2.78516	0.0251	1.60033	CD247, PER1, M-RIP, CLEC3B, LRPAP1, VCAN, VEGFA, MT2A, FGF18, RORA, UTRN, MARCKS (includes EG:4082), CTNNB1, HTR2A, CNTN1, DBP, SEMA5A, GRIK3, GNAQ, MMP2, NFATC4, NBN, SEMA3A, CXCL12, CAT, GNAO1, PSAP, BMP6, PER2
Nervous System Development and Function	IT	1.32E-02-3.28E-02	0.0132	1.87943	0.0328	1.48413	MYC, FOXO1, ATF5, PAX3, LAMA2, MT3
Viral Function	ST	1.64E-03-2.51E-02	0.00164	2.78516	0.0251	1.60033	HBXIP, PRMT2, PRDX1, PARP1, PTPRC, VEGFA, IL16, NCL, TLR4, LCK, MN1, CTNNB1, EIF2C1
Viral Function	IT	2.5E-03-2.26E-02	0.0025	2.60206	0.0226	1.64589	MYC, ILF2 (includes EG:3608), ILF3
Cellular Assembly and Organization	ST	1.65E-03-2.51E-02	0.00165	2.78252	0.0251	1.60033	CD247, M-RIP, SH3GLB1, VCAN, VEGFA, BNIP3 (includes EG:664), LCK, SCARB1, MT2A, FGF18, CCL28, UTRN, TBCD, MARCKS (includes EG:4082), CTNNB1, CAV3, ARHGAP24, ITGB5, HIST1H1E, SEMA5A, GNAQ, MMP2, NFATC4, GSN, TLR4, SEMA3A, CXCL12, FOXA2, CAT, GNAO1, IGFBP3, PSAP, HIST1H1D, TNS1
Cellular Assembly and Organization	IT	3.14E-09-3.41E-02	3.14e-09	8.50307	0.0341	1.46725	KIF23, DLG7, NCAPG (includes EG:64151), SMC4, DSN1, CCNB2, AURKB, MYC, CENPE, MT2A, ZWINT (includes EG:11130), ITGB4, ECT2, KIFC1, ATM, KIF14, ESPL1, AURKA, BUB1B, TPX2, ERCC6L, CCNG2, CCL4, DCLRE1C, HELLS, NDC80, NPM1 (includes EG:4869), KIF11, CAMK2G, FAM44B, CDT1, TERT, NUF2, TTK, CCL3, NEK2, MT1E, TOP2A, CDCA5, CTNNB1, KIF2C, NCAPH, NUSAP1, CCNB1, PRC1, SPC25, CDC6, NCAPD2, CDC2, BUB1 (includ…
Dermatological Diseases and Conditions	ST	1.78E-03-2.51E-02	0.00178	2.74958	0.0251	1.60033	SBDS, PER1, COL9A1, HLA-DQA1, HLA-DRB1, ALAD, CD74, SLC27A4, FLCN, VEGFA, COL16A1, IL16, TLR4, COL21A1, HLA-DRA, NAV3, COL15A1, CTNNB1, HLA-DRB5, ITGB5, HTR2A
Dermatological Diseases and Conditions	IT	7.26E-03-1.96E-02	0.00726	2.13906	0.0196	1.70774	MYC, PLCD1, PLCE1, RHOB, KRT5, TERT, TOP2A, BRCA2, DHFR, ITGB4
Embryonic Development	ST	1.85E-03-2.51E-02	0.00185	2.73283	0.0251	1.60033	EDNRB, GNAQ, MMP2, P2RX7, GSN, INPP5D, VEGFA, GSC, LECT1, FOXA2, CXCL12, GNAO1, CTNNB1
Embryonic Development	IT	7.26E-03-3.28E-02	0.00726	2.13906	0.0328	1.48413	NRP2, LAMA2, FZD5, TLN1, HIPK2, HIPK1, WNT11
Hair and Skin Development and Function	ST	1.85E-03-2.51E-02	0.00185	2.73283	0.0251	1.60033	VEGFA, CUX1, TGFBR1, RORA, EDG1, LGALS7
Hair and Skin Development and Function	IT	2.5E-03-1.4E-02	0.0025	2.60206	0.014	1.85387	MYC, CCNG2, CDC25C, FOXO1, PAX3
Organ Morphology	ST	1.85E-03-2.51E-02	0.00185	2.73283	0.0251	1.60033	ADM, VEGFA, HTR2B, EDNRB, RORA, FOXA2, KLF5, GNAQ, NFATC4, CTNNB1, CAV3, PARP1
Renal and Urological System Development and Function	ST	1.85E-03-2.51E-02	0.00185	2.73283	0.0251	1.60033	IL16, ADM, MIF, EDNRB, NEK9
Tissue Development	ST	1.85E-03-2.51E-02	0.00185	2.73283	0.0251	1.60033	COL9A1, MMP2, P2RX7, GSN, IL2RB, INPP5D, VEGFA, GSC, LECT1, FOXA2, UTRN, CTNNB1, SGCD, TEK, PEG3 (includes EG:5178)
Tissue Development	IT	3.76E-03-3.28E-02	0.00376	2.42481	0.0328	1.48413	TRIO, NRP2, FOXO1, PAX3, FZD5, GALNS, HIPK2, HIPK1, FZD2
Cardiovascular System Development and Function	ST	2E-03-2.51E-02	0.002	2.69897	0.0251	1.60033	ADM, TGFBR1, HTR2B, VEGFA, NCL, FGF18, LECT1, CTNNB1, PDK1, ARHGAP24, ITGB5, TEK, HTR2A, EDNRB, SEMA5A, MMP2, S100A2, PLXND1, SEMA3A, CXCL12, CAT, KLF5, EDG1, IGFBP3, BMP6, COL15A1, SGCD
Cardiovascular System Development and Function	IT	2.5E-03-3.28E-02	0.0025	2.60206	0.0328	1.48413	NRP2, FOXO1, PAX3, FZD5, MAP3K5, WNT11, SOD3
Skeletal and Muscular System Development and Function	ST	2.22E-03-2.51E-02	0.00222	2.65365	0.0251	1.60033	MMP7, HTR2B, M-RIP, COL9A1, GNAQ, MMP2, P2RX7, GSN, CLEC3B, INPP5D, VEGFA, GSC, FGF18, LECT1, PLXNA1, EDG1, CTNNB1
Skeletal and Muscular System Development and Function	IT	2.5E-03-3.28E-02	0.0025	2.60206	0.0328	1.48413	STK4, DLL1, TRIO, PLN, CD40, FOXO1, PAX3, LAMA2, ITGB4, TNFRSF11A, FGF1
Protein Synthesis	ST	2.75E-03-1.89E-02	0.00275	2.56067	0.0189	1.72354	EIF2S3, RPL24, RRBP1, PHLDA1, RPL9 (includes EG:6133), GSN, RPL7, INPP5D, PDCD4, LCK, RPS10, RPS5, EIF4G2 (includes EG:1982), RPL39, EIF3I, RPS3, EIF2C1
Genetic Disorder	ST	2.9E-03-2.51E-02	0.0029	2.5376	0.0251	1.60033	CD247, SBDS, PER1, HLA-DQA1, PCDH15, HLA-DRB1, ALAD, SIL1, FANCC, CD74, FLCN, ASPA, NBN, PTPRC, CAT, ZAP70, HLA-DRA, PMS2, CPOX, CTNNB1, PER2, HLA-DRB5
Genetic Disorder	IT	7.26E-03-3.62E-02	0.00726	2.13906	0.0362	1.44129	KRT5, FANCG, BRCA2, ITGB4, CHEK1, ATM
Gastrointestinal Disease	ST	3.07E-03-2.51E-02	0.00307	2.51286	0.0251	1.60033	VEGFA, PTPRC, MMP7, CDK7, GAD1, HLA-DRA, IGFBP3, PMS2, LGALS7, CD74, CTNNB1
Gastrointestinal Disease	IT	2.65E-06-3.58E-02	2.65e-06	5.57675	0.0358	1.44612	HNRPH1, DLG7, ILF2 (includes EG:3608), SLC27A2, NCAPG (includes EG:64151), NLRP1, CCNB2, MELK, MEIS1, GYG2, MKI67, CHAF1A, MYC, IGSF9, RPL7A (includes EG:6130), CRIP1, MT2A, FGF12, CDKN3, ITGB4, ZWINT (includes EG:11130), NRN1, KIFC1, ATM, TYMS, TTR, CDCA8, ACAA1, YWHAE, POLE2, AURKA, RNASEH2A, BUB1B, GART, EFS, RPS4X, DHFR, MEST, LOC146909, NPM1 (includes EG:4869), ENC1, CEP55, UBE2C, HMGB2, KIF…
Post-Translational Modification	ST	3.44E-03-1.96E-02	0.00344	2.46344	0.0196	1.70774	CD247, ADM, MIF, TGFBR1, CNTN1, EDNRB, PRDX1, GNAQ, GALNT1, RPN1, TTN, PARP1, VEGFA, PTPRC, TLR4, LCK, SCARB1, PTPRO, CXCL12, CAT, ZAP70, IGFBP3, PSAP, ZDHHC3
Cell Morphology	ST	3.64E-03-2.51E-02	0.00364	2.4389	0.0251	1.60033	CD247, M-RIP, EDNRB, SEMA5A, GNAQ, IGBP1, MMP2, P2RX7, NFATC4, VCAN, VEGFA, SEMA3A, BNIP3 (includes EG:664), FGF18, CXCL12, CCL28, GNAO1, CAT, PSAP, MARCKS (includes EG:4082), ITGB5, MATK
Cell Morphology	IT	2.23E-03-3.28E-02	0.00223	2.6517	0.0328	1.48413	KIF23, WNT10B, TERT, MEIS1, TLN1, CCL3, LMNB1, MYC, STK4, MCF2, MAP4, MLLT3, CTNNB1, KLF2, SLC20A1, KIF14, ENPP1, PLN, CST5, LAMA2, TNP1, P2RX7, HIVEP2, MLLT1, FGF1, TRIO, CCL4, CENPA, HAS2, HSPB1
Connective Tissue Development and Function	ST	3.64E-03-2.51E-02	0.00364	2.4389	0.0251	1.60033	COL9A1, MMP2, P2RX7, GSN, CLEC3B, INPP5D, VCAN, IL16, VEGFA, LECT1, PLXNA1, FGF18, IGFBP3, CTNNB1, ITGB5
Connective Tissue Development and Function	IT	2.89E-03-2.26E-02	0.00289	2.5391	0.0226	1.64589	CDC25C, CCNB1, TERT, RRM1, MYC, MCF2, MAP4, FANCD2, RHOB, HELLS, CCNF, TFE3, NPM1 (includes EG:4869), ALK, UBE2C, ATM
Neurological Disease	ST	4.23E-03-2.51E-02	0.00423	2.37366	0.0251	1.60033	MIF, ITSN1, EDNRB, RTN1, GNAQ, PCDH15, SIL1, NFATC4, LRPAP1, PARP1, ASPA, VEGFA, TLR4, SEMA3A, NAIP, MT2A, CXCL12, CAT, IGFBP3, LAMP1, HRK, PER2, ITGB5
Neurological Disease	IT	1.83E-04-3.23E-02	0.000183	3.73755	0.0323	1.4908	PEBP1, LPA, NDRG2, GRIA1, TERT, CCL3, NTN1, MYC, MAOB, MT1E, MT2A, TOP2A, CYGB, CTNNB1, HIPK2, DTL, DLL1, GRIN3B, TTR, CPT1A, MYD88, RPL17, ACTB, LAMA2, CD36, P2RX7, FGF1, TLR4, RPS4X, SIRT2, SREBF1, FBXO2, S100B, BCAS1, C6, SFRP1, CLEC2D (includes EG:29121), WFS1, CX3CL1, ENC1, ELMO1, TRA@, KIF11, HSPB1, APOD, ALK, GRIA3, UBE2C
Tissue Morphology	ST	4.63E-03-2.51E-02	0.00463	2.33442	0.0251	1.60033	ADM, MMP7, HTR2B, EDNRB, MMP2, P2RX7, GSN, CLEC3B, INPP5D, VEGFA, LECT1, FGF18, GNAO1, CAT, EDG1, BMP6, COL15A1, CTNNB1, HTR2A
Tissue Morphology	IT	1.16E-03-1.73E-02	0.00116	2.93554	0.0173	1.76195	TLR4, MYD88, FBXO2, LAMA2, FTO, C6, MAP3K5, HIPK2, HIPK1, SOD3
Cell Cycle	ST	5.96E-03-2.51E-02	0.00596	2.22475	0.0251	1.60033	CD247, IL16, HIST1H1E, CCNB1IP1, EDG1, PSAP, HIST1H1D, FANCC, CTNNB1, NEK9, PARP1, NBN
Cell Cycle	IT	5.13E-11-3.62E-02	5.13e-11	10.2899	0.0362	1.44129	CENPF, DBF4B, MTBP, NCAPG (includes EG:64151), CCNB2, DSN1, MKI67, CHAF1A, CCNB1IP1, CENPE, WWOX, CDKN3, ITGB4, HIPK2, ZBTB16, ATM, TYMS, CDCA8, ESPL1, CKS2 (includes EG:1164), TOPBP1, SEPT4, ANLN, TCF3, RPS4X, HELLS, CCNF, HAS2, UBE2C, CAMK2G, KIF20A, CDT1, KPNA2, NUF2, TTK, CHEK1, MAP4, MPL, HK2, TOP2A, MCM10, KIF2C, CTNNB1, NCAPH, CDC45L, CCNB1, SPC25, CDC6, TUSC2, NCAPD2, CDC2, BUB1 (includes…
Cellular Compromise	ST	5.96E-03-2.51E-02	0.00596	2.22475	0.0251	1.60033	P2RX7, GSN, LRPAP1, PARP1, VEGFA, CCNB1IP1, SCARB1, MT2A, CXCL12, FOXA2, CAT, TBCD, ARHGAP24
Cellular Compromise	IT	2.5E-03-3.34E-02	0.0025	2.60206	0.0334	1.47625	KIF23, FAAH, KIF14, ADORA3, HPX, CCNB1, TERT, MT3, P2RX7, CDC2, MYC, BUB1 (includes EG:699), PLK4, HP, MT1E, MT2A, FBXO2, BRCA2, C6, ECT2, TRA@, HMGB2, ATM
DNA Replication, Recombination, and Repair	ST	5.96E-03-2.51E-02	0.00596	2.22475	0.0251	1.60033	HIST1H1E, CAT, HIST1H1D
DNA Replication, Recombination, and Repair	IT	3.14E-09-3.01E-02	3.14e-09	8.50307	0.0301	1.52143	KIF23, MCM6, DLG7, MTBP, NCAPG (includes EG:64151), SMC4, DSN1, CCNB2, PCBP4, KNTC1, AURKB, TRDMT1, MYC, HNRNPA1, LHX6, CENPE, ZWINT (includes EG:11130), HIPK2, HIPK1, NOL8, ECT2, KIFC1, ATM, KIF14, ESPL1, TIA1, TOPBP1, POLE2, FANCG, RAD54L, AURKA, BUB1B, RNASEH2A, TPX2, ERCC6L, CCNG2, GINS1, DCLRE1C, TIMELESS, CD40, HELLS, NEIL1, NDC80, NPM1 (includes EG:4869), TMPO, KIF11, HSPB1, CAMK2G, HMGB2,…
Reproductive System Development and Function	ST	8.79E-03-2.51E-02	0.00879	2.05601	0.0251	1.60033	TGFBR1, SCARB1, CCNB1IP1, GAD1, CXCL12, FANCC, NBN, FNDC3A
Reproductive System Development and Function	IT	7.26E-03-3.28E-02	0.00726	2.13906	0.0328	1.48413	PEBP1, CDC25C, PACRG, FANCG, TERT, TNP1, SEPT4, KIF6, TNFRSF11A, MYC, CCNB1IP1, EZH2, FABP7
Organ Development	ST	8.94E-03-2.51E-02	0.00894	2.04866	0.0251	1.60033	CD247, ADM, MIF, CNTN1, GRIK3, MMP2, NBN, VEGFA, CUX1, GSC, LECT1, RORA, CXCL12, FOXA2, MARCKS (includes EG:4082)
Organ Development	IT	2.5E-03-2.26E-02	0.0025	2.60206	0.0226	1.64589	FOXO1, PAX3, FABP7, TNFRSF11A
Visual System Development and Function	ST	9.63E-03-2.51E-02	0.00963	2.01637	0.0251	1.60033	VEGFA, CD247, MARCKS (includes EG:4082), INPP5D
Organismal Functions	ST	1.12E-02-1.12E-02	0.0112	1.95078	0.0112	1.95078	MIF, LRPAP1, TEK
Carbohydrate Metabolism	ST	1.21E-02-2.51E-02	0.0121	1.91721	0.0251	1.60033	MMP7, KHK, TKTL1, MMP2
Carbohydrate Metabolism	IT	1.16E-03-1.16E-03	0.00116	2.93554	0.00116	2.93554	MYC, HK2, GCK
Drug Metabolism	ST	1.21E-02-2.51E-02	0.0121	1.91721	0.0251	1.60033	ABCC5, SLC19A1, NCOA4
Endocrine System Disorders	ST	1.21E-02-2.51E-02	0.0121	1.91721	0.0251	1.60033	ADM, CXCL12, NCOA4, PSAP, NEK9, PARP1
Endocrine System Disorders	IT	7.26E-03-2.95E-02	0.00726	2.13906	0.0295	1.53018	FOXO1, LRP2, SREBF1, TRH, FANCG, GCK, CD36, NKX2-2, BRCA2, NMU
Renal and Urological Disease	ST	1.28E-02-2.51E-02	0.0128	1.89279	0.0251	1.60033	IL16, EDNRB, MT2A, CDK7, DEFB1, MMP2, CTNNB1, IL2RB
Renal and Urological Disease	IT	2.5E-03-3.52E-02	0.0025	2.60206	0.0352	1.45346	CHST6, GRIN3B, MYD88, PRC1, MKI67, AURKA, GPC3, CDC2, CHEK1, MYC, TLR4, TIMP4, MT1E, MT2A, MPHOSPH1, TOP2A, DHFR, CTNNB1, CX3CL1, UBE2C
Endocrine System Development and Function	ST	1.59E-02-2.51E-02	0.0159	1.7986	0.0251	1.60033	CACNA1D, FOXA2, IGFBP3, NCOA4, MMP2, CTNNB1
Endocrine System Development and Function	IT	1.15E-02-1.4E-02	0.0115	1.9393	0.014	1.85387	TRH, NKX2-2, FGF1
RNA Damage and Repair	ST	1.59E-02-1.59E-02	0.0159	1.7986	0.0159	1.7986	NCL, HNRPD
Organismal Development	ST	1.59E-02-2.51E-02	0.0159	1.7986	0.0251	1.60033	VEGFA, ADM, FGF18, CXCL12, KLF5, MMP2, COL15A1, TEK
Organismal Development	IT	2.5E-03-3.28E-02	0.0025	2.60206	0.0328	1.48413	FOXO1, ATF5, CYP26A1, PAX3, NR2F2, MT3, SFRP1, MLLT3, HIPK2, HIPK1, ZBTB16
Digestive System Development and Function	ST	2.01E-02-2.01E-02	0.0201	1.6968	0.0201	1.6968	TGFBR1, GAD1
Developmental Disorder	ST	2.08E-02-2.51E-02	0.0208	1.68194	0.0251	1.60033	VEGFA, KLF5, GNAQ, NFATC4, CTNNB1, CAV3, PARP1
Developmental Disorder	IT	7.26E-03-7.26E-03	0.00726	2.13906	0.00726	2.13906	WNT10B, CTNNB1
Hepatic System Disease	ST	2.14E-02-2.51E-02	0.0214	1.66959	0.0251	1.60033	VEGFA, TLR4, FOXA2, MMP2, CYP2J2
Hepatic System Disease	IT	2.5E-03-2.26E-02	0.0025	2.60206	0.0226	1.64589	MT1E, MT2A
Vitamin and Mineral Metabolism	ST	2.39E-02-2.51E-02	0.0239	1.6216	0.0251	1.60033	BLNK, CD247, ADM, AMACR, CACNA1D, CAMLG, EDNRB, ATP2B1, GNAQ, LRPAP1, INPP5D, PTPRC, VEGFA, RASGRP3, LCK, ABCC5, CXCL12, EDG1, SLC19A1, HTR2A
Vitamin and Mineral Metabolism	IT	2.5E-03-2.5E-03	0.0025	2.60206	0.0025	2.60206	DHRS3, RPE65
Amino Acid Metabolism	ST	2.47E-02-2.47E-02	0.0247	1.6073	0.0247	1.6073	ABCC5, SLC19A1
Amino Acid Metabolism	IT	2.5E-03-3.28E-02	0.0025	2.60206	0.0328	1.48413	SARDH, ALDH18A1, PYCR1
Organismal Injury and Abnormalities	ST	2.47E-02-2.51E-02	0.0247	1.6073	0.0251	1.60033	VEGFA, LAMP1, CTNNB1, TNS1
Organismal Injury and Abnormalities	IT	2.5E-03-3.28E-02	0.0025	2.60206	0.0328	1.48413	MYC, LPA, MT1E, MT2A, BBS2, F5, CTNNB1
Respiratory Disease	ST	2.47E-02-2.51E-02	0.0247	1.6073	0.0251	1.60033	IL16, FOXA2, HLA-DRB1
Respiratory Disease	IT	1.15E-04-3.62E-02	0.000115	3.9393	0.0362	1.44129	SFTPC, MTBP, CDC20, XPO5, CCNB2, PCBP4, AURKB, RPL7, CHEK1, MYC, FANCD2, WWOX, TOP2A, HIPK2, CTNNB1, ATM, TYMS, CDCA8, CCNB1, YWHAE, CKS2 (includes EG:1164), MYD88, POLE2, RHOC, EPB41L4B, CDC6, AURKA, TUSC2, BUB1B, CDC2, GART, RRM1, DLEC1 (includes EG:9940), DHFR, KIF11, MCM7, UBE2C
Auditory and Vestibular System Development and Function	ST	2.51E-02-2.51E-02	0.0251	1.60033	0.0251	1.60033	GSC
Metabolic Disease	ST	2.51E-02-2.51E-02	0.0251	1.60033	0.0251	1.60033	CAT, ALAD, GSN, CPOX
Metabolic Disease	IT	1.4E-02-2.29E-02	0.014	1.85387	0.0229	1.64016	FOXO1, LRP2, SREBF1, TRH, GCK, CD36, NKX2-2, NMU
Ophthalmic Disease	ST	2.51E-02-2.51E-02	0.0251	1.60033	0.0251	1.60033	SIL1
Ophthalmic Disease	IT	1.26E-02-1.26E-02	0.0126	1.89963	0.0126	1.89963	CHST6, FAAH, ADORA3, RP2, CRYGD, PEO1, CA5B, PROM1, TLR4, TF, FANCD2, DLK1, BBS2, TOP2A, C6, DHFR, RPE65, VSX1, PDE6B, APOD
RNA Post-Transcriptional Modification	ST	2.51E-02-2.51E-02	0.0251	1.60033	0.0251	1.60033	FANCC
RNA Post-Transcriptional Modification	IT	8.36E-03-2.98E-02	0.00836	2.07779	0.0298	1.52578	FBL, HNRNPA1, CCNB1, NPM1 (includes EG:4869), CDC2
Respiratory System Development and Function	ST	2.51E-02-2.51E-02	0.0251	1.60033	0.0251	1.60033	VEGFA
Respiratory System Development and Function	IT	7.26E-03-2.26E-02	0.00726	2.13906	0.0226	1.64589	FOXO1, PAX3, TERT, SOD3
Hepatic System Development and Function	IT	2.5E-03-7.26E-03	0.0025	2.60206	0.00726	2.13906	MYC, MT1E, MT2A, SREBF1
Infectious Disease	IT	7.26E-03-2.26E-02	0.00726	2.13906	0.0226	1.64589	TYMS, SFTPC, GRIN3B, MYD88, F5, TOP2A, DHFR
Psychological Disorders	IT	3.23E-02-3.23E-02	0.0323	1.4908	0.0323	1.4908	GRIN3B, TTR, GRIA1, WFS1, GRIA3
