# Supplementary material for: Portrait of Ependymoma Recurrence in Children: Biomarkers of Tumor Progression Identified by Dual-Color Microarray-Based Gene Expression Analysis
Source: PLoS One. 2010 Sep 24;5(9):e12932. doi: 10.1371/journal.pone.0012932 (PMC2945762; doi:10.1371/journal.pone.0012932)
Supplement: Table S4 — List of genes differentially regulated according to the treatment(s) received. All treatments received between diagnosis and relapse are considered. Patients having received chemotherapy and radiotherapy between diagnosis and the relapse considered are included in the radiotherapy group for the analysis. (0.21 MB XLS) [file pone.0012932.s004.xls]

## Sheet: Radiotherapy Signature
Accession #	Sequence Code	Primary Sequence Name	T-statistic	P-value
NM_007031	A_23_P143512	HSF2BP	3.33041	0.00879
NM_022129	A_24_P112395	PBLD	-3.76575	0.00445
BC041389	A_32_P6653	BC041389	-3.99206	0.00315
AK002187	A_32_P93707	AK002187	3.54485	0.00627
NM_018064	A_23_P428827	C6orf166	-3.83076	0.00402
NR_002171	A_24_P384018	OR7E156P	-3.42849	0.00753
NM_019036	A_32_P49508	HMGCLL1	-4.56837	0.00135
NM_016343	A_23_P401	CENPF	4.00707	0.00308
NM_005331	A_23_P49254	HBQ1	-3.36913	0.00827
BX089650	A_24_P574071	BX089650	-3.55591	0.00616
NM_020949	A_32_P88262	SLC7A14	-3.85891	0.00385
NM_014569	A_24_P317637	ZKSCAN5	6.92099	0.00007
CD688871	A_24_P482104	THC2725128	-3.33582	0.00872
NM_006213	A_23_P304446	PHKG1	-4.03514	0.00295
AK091271	A_32_P497742	GPR161	4.31049	0.00196
BU687083	A_32_P61538	BU687083	-3.42172	0.00761
BX090709	A_24_P347282	BX090709	-3.46565	0.0071
NM_000804	A_24_P252996	FOLR3	-3.56561	0.00607
NR_003948	A_32_P859499	HCG22	-4.77813	0.001
NM_019089	A_23_P304716	HES2	4.25492	0.00213
NM_015062	A_23_P127079	PPRC1	3.26152	0.00981
	A_32_P115277	THC2638025	-3.36887	0.00827
AK126720	A_24_P592012	ZBTB46	3.3691	0.00827
NM_001025436	A_23_P67785	SPAG16	-3.36899	0.00827
NM_016373	A_23_P83368	WWOX	-4.95045	0.00079
AI078143	A_32_P35303	AI078143	-3.80774	0.00417
AK024926	A_32_P165407	AK024926	-3.28805	0.00941
NM_015692	A_23_P67198	CPAMD8	-3.52845	0.00643
NM_145911	A_23_P89073	ZNF23	-3.27621	0.00959
	A_32_P35031	A_32_P35031	-3.77425	0.00439
NM_080662	A_23_P321466	PEX11G	-3.47613	0.00698
NM_006727	A_23_P144656	CDH10	-3.75428	0.00452
NM_016377	A_23_P259594	AKAP7	-4.35672	0.00183
AK055402	A_23_P69293	CHDH	-3.94331	0.00339
BC026359	A_24_P925389	PPIL6	-3.43308	0.00747
NM_001460	A_23_P355295	FMO2	-5.27936	0.00051
AK026131	A_32_P115515	AK026131	-3.76932	0.00442
X84195	A_23_P159424	ACYP2	-5.20317	0.00056
NM_014951	A_23_P86610	ZNF365	-3.26656	0.00974
NR_015371	A_24_P263956	LOC552889	-3.64294	0.00538
NM_000076	A_23_P428129	CDKN1C	3.40104	0.00786
NM_181645	A_24_P305993	CCDC67	-3.33926	0.00867
NM_022342	A_24_P225878	KIF9	-3.44899	0.00729
NM_003956	A_23_P86470	CH25H	-3.9392	0.00341
NM_002599	A_23_P401106	PDE2A	3.55209	0.0062
BG031574	A_32_P134167	CUL5	-3.80912	0.00416
BC007394	A_23_P63736	MGC16291	-4.89797	0.00085
AK096928	A_24_P940999	FLJ39609	4.1265	0.00257
NM_004807	A_23_P90587	HS6ST1	-3.50353	0.00669
AK093872	A_32_P191941	AK093872	-3.70382	0.00489
BC018626	A_32_P132748	BC018626	-3.56009	0.00612
NM_002996	A_24_P381901	CX3CL1	-4.11693	0.00261
NM_024667	A_23_P150876	VPS37B	-3.76793	0.00443
NM_014951	A_24_P226970	ZNF365	-4.25914	0.00211
NM_014043	A_23_P212535	CHMP2B	-3.30022	0.00923
NM_001011724	A_24_P32849	RP11-78J21.1	3.71287	0.00482
NM_018371	A_23_P134835	CSGALNACT1	-5.70479	0.00029
CR600585	A_24_P737416	CR600585	-3.36749	0.00829
BX117479	A_32_P48279	BX117479	-3.29751	0.00927
	A_24_P119115	A_24_P119115	-3.58193	0.00591
BC041867	A_23_P383590	LOC339524	-3.4999	0.00672
NM_032584	A_23_P208259	ZNF347	4.45486	0.00159
NM_138448	A_24_P336848	ACYP2	-5.38277	0.00044
NM_030925	A_23_P204879	CAB39L	-4.57083	0.00135
NM_004386	A_23_P153797	NCAN	4.83758	0.00092
	A_32_P177500	THC2669878	-3.81333	0.00413
NM_003836	A_24_P236251	DLK1	3.40858	0.00777
NM_001099334	A_32_P199462	LOC389073	-3.59377	0.0058
NM_016084	A_24_P348006	RASD1	-3.67551	0.00511
AK056627	A_23_P329254	FLJ32065	-3.93854	0.00341
NM_014433	A_23_P29153	RTDR1	-3.79607	0.00424
NM_001034954	A_24_P317907	SORBS1	-3.30021	0.00923
NM_005373	A_23_P137806	MPL	-3.37945	0.00813
NM_014878	A_23_P20683	KIAA0020	3.60349	0.00572
NM_152793	A_24_P16702	C7orf41	-3.3802	0.00812
NM_000517	A_24_P142305	HBA2	-3.48407	0.00689
AK095506	A_24_P23482	CLYBL	-3.46888	0.00706
NM_012081	A_23_P58506	ELL2	-3.54681	0.00625
NM_152377	A_23_P386384	C1orf87	-4.27804	0.00206
NM_030925	A_24_P56363	CAB39L	-3.70865	0.00486
BC102032	A_32_P69465	ENST00000340556	-3.5707	0.00602
NM_152908	A_23_P77908	SLC47A2	-3.47419	0.007
AK021957	A_23_P158096	COL27A1	3.33601	0.00872
AF132203	A_32_P231415	PRO1933	-3.43531	0.00745
NM_031885	A_23_P106835	BBS2	-4.32453	0.00192
NM_015178	A_23_P20427	RHOBTB2	3.36877	0.00827
NM_182903	A_23_P212307	KIF9	-3.86207	0.00383
NM_003275	A_23_P112289	TMOD1	-3.52329	0.00648
NM_002860	A_23_P1361	ALDH18A1	4.0523	0.00287
BC043218	A_24_P127411	BC043218	3.33693	0.0087
NM_198490	A_23_P77552	RAB43	-3.29837	0.00925
NM_017495	A_24_P14485	RBM38	-3.3412	0.00864
NM_000785	A_23_P36397	CYP27B1	3.30071	0.00922
NM_024769	A_23_P35995	ASAM	3.59288	0.00581
AA495894	A_32_P193166	AA495894	-3.50281	0.00669
	A_24_P924351	THC2725167	4.60692	0.00128
N21624	A_32_P165102	N21624	-6.08051	0.00018
NM_024638	A_23_P91930	QTRTD1	3.99565	0.00313
DQ655984	A_32_P47166	DQ655984	-3.28312	0.00948
NM_012163	A_23_P49181	LRRC29	-4.59238	0.0013
NM_014938	A_23_P9823	MLXIP	3.42841	0.00753
NM_006492	A_23_P85941	ALX3	3.40773	0.00778
NM_001012984	A_32_P178499	C16orf86	-3.85987	0.00385
BC027871	A_24_P376379	ENST00000397645	-5.43847	0.00041
NM_021615	A_23_P106922	CHST6	-3.79193	0.00427
NM_012260	A_23_P121182	HACL1	-3.28217	0.0095
NM_152784	A_23_P340822	TMEM146	-3.83795	0.00398
NM_018072	A_23_P103628	HEATR1	4.10572	0.00265
NM_013341	A_24_P114438	OLA1	-3.70007	0.00492
	A_24_P717586	A_24_P717586	3.52904	0.00642
	A_24_P596406	THC2770336	-3.78621	0.00431
BC062748	A_24_P84498	LOC100130771	-3.27906	0.00954
AB052759	A_24_P929807	TRA2A	3.83025	0.00403
NM_133467	A_23_P306804	CITED4	-4.35132	0.00185
AK027130	A_23_P142239	LOC541469	4.18959	0.00234
NM_172365	A_23_P309973	C14orf50	-3.61033	0.00566
	A_24_P214556	A_24_P214556	3.50757	0.00664
NM_001033564	A_24_P756657	LOC619208	-5.15653	0.0006
BC039664	A_32_P66306	LOC400604	-3.5504	0.00621
NM_019625	A_23_P128094	ABCB9	-3.39999	0.00787
	A_32_P63886	THC2590522	-3.6542	0.00528
NM_006895	A_23_P56734	HNMT	-3.6712	0.00515
	A_32_P172578	THC2661509	-3.86823	0.0038
NM_014901	A_23_P213592	RNF44	3.26975	0.00969
NM_207418	A_32_P151800	GCUD2	3.59562	0.00579
AK095151	A_24_P450172	AK095151	-3.78254	0.00433
BG185346	A_32_P119869	BG185346	-3.60688	0.00569
BX640618	A_32_P189790	DKFZp779M0652	-3.65231	0.0053
NM_002977	A_23_P112726	SCN9A	-3.49787	0.00675
	A_32_P151747	THC2709754	-3.39552	0.00793
NM_006223	A_23_P315345	PIN4	-3.80029	0.00422
NM_001040437	A_23_P122531	C6orf48	3.67269	0.00513
NM_003436	A_23_P348227	ZNF135	3.3951	0.00793
NM_004952	A_24_P114032	EFNA3	3.38737	0.00803
BC031939	A_24_P490877	BC031939	-3.37451	0.0082
NM_199261	A_23_P345746	TPTE	-3.80804	0.00417
NM_005858	A_23_P142380	AKAP8	3.41375	0.0077
BC009041	A_23_P13150	C11orf71	-4.05851	0.00285
NR_004053	A_24_P756289	SOX2OT	-4.64665	0.00121
NM_005954	A_23_P315273	MT3	-4.93001	0.00081
NM_138730	A_24_P132099	HMGN3	-4.94973	0.00079
AJ710526	A_32_P177934	AJ710526	-3.80056	0.00421
	A_23_P71188	THC2648739	3.31135	0.00906
NM_031216	A_23_P78311	SEH1L	3.33709	0.0087
NM_005131	A_23_P78372	THOC1	3.92249	0.0035
AK123310	A_32_P68076	AK123310	-3.76619	0.00444
BG618474	A_32_P160294	BG618474	-4.78461	0.00099
NM_130844	A_23_P206413	WWOX	-3.61641	0.0056
NM_152729	A_23_P219004	NT5DC1	-3.36638	0.0083
NM_000338	A_23_P99879	SLC12A1	-3.79023	0.00428
NM_152996	A_23_P416711	ST6GALNAC3	-3.68853	0.00501
BC009627	A_24_P917612	WIBG	-3.73636	0.00465
NM_001025777	A_23_P255016	UGCGL1	3.40673	0.00779
NM_001007157	A_24_P21056	PHF14	3.51449	0.00657
NM_002994	A_24_P277367	CXCL5	-5.43071	0.00042
	A_23_P136849	A_23_P136849	3.30793	0.00911
NM_003009	A_23_P27724	SEPW1	-4.50975	0.00147
NM_005950	A_23_P206707	MT1G	-3.6957	0.00495
NM_006761	A_23_P72285	YWHAE	-3.71319	0.00482
NM_003012	A_23_P10121	SFRP1	3.42238	0.0076
NM_003012	A_23_P10127	SFRP1	3.9001	0.00362
BC039457	A_24_P368023	BC039457	3.55634	0.00615
NM_005804	A_23_P78664	DDX39	3.27081	0.00967
NM_014463	A_23_P421563	LSM3	-3.28241	0.00949
NM_003714	A_23_P416395	STC2	3.3872	0.00803
NM_144980	A_32_P85106	C6orf118	-3.73208	0.00468
NM_006877	A_24_P277657	GMPR	-3.9972	0.00312
NM_001652	A_23_P502060	AQP6	-4.04045	0.00293
NM_032905	A_23_P35650	RBM17	-3.266	0.00974
NM_018725	A_24_P157370	IL17RB	-3.41165	0.00773
NM_213596	A_32_P140030	FOXN4	3.49488	0.00678
NM_006566	A_23_P78330	CD226	-3.27121	0.00966
NM_144712	A_23_P28246	SLC23A3	3.59834	0.00576
NM_005952	A_23_P303242	MT1X	-3.71234	0.00483
NM_006915	A_23_P22433	RP2	-3.35083	0.00851
AB032991	A_23_P363472	NDFIP2	-3.63547	0.00544
NM_012160	A_23_P214739	FBXL4	-4.34827	0.00185
NM_033411	A_23_P255076	RWDD2A	-3.92609	0.00348
AK000231	A_24_P102151	SNRK	3.29138	0.00936
NM_003565	A_23_P72550	ULK1	3.63756	0.00542
NM_025087	A_23_P110319	FLJ21511	-3.40847	0.00777
NM_182508	A_32_P332551	C13orf30	-3.38056	0.00812
NM_152765	A_24_P29859	C8orf46	-3.91808	0.00352
BX537772	A_32_P94695	DKFZp781M2440	-3.42467	0.00757
NM_001024074	A_24_P915806	HNMT	-4.98945	0.00075
NM_020466	A_23_P42042	LYRM2	-3.85325	0.00389
AK026149	A_24_P915908	TUSC3	-3.61726	0.0056
	A_24_P460419	THC2664068	-3.45554	0.00721
NM_006122	A_23_P206041	MAN2A2	3.52691	0.00645
NM_014575	A_32_P62863	SCHIP1	-3.83222	0.00401
NM_001466	A_23_P141362	FZD2	3.97581	0.00323
NM_002994	A_23_P110204	CXCL5	-4.20304	0.0023
NM_016343	A_24_P96780	CENPF	4.02534	0.00299
BC080558	A_23_P256965	C8orf12	-3.54814	0.00623
NM_030636	A_23_P333498	EEPD1	3.83229	0.00401
NM_018058	A_23_P431971	CRTAC1	4.39055	0.00174
CR607153	A_32_P179854	BRP44	-3.71935	0.00478
NM_005952	A_24_P125096	MT1X	-3.76266	0.00447
BC038371	A_32_P171530	BC038371	-4.25408	0.00213
AK125832	A_24_P690235	ENST00000312412	-4.73901	0.00106
NM_138448	A_23_P256988	ACYP2	-5.27113	0.00051
NM_020548	A_23_P79199	DBI	-3.40508	0.00781
AF086441	A_32_P149060	C21orf71	-3.95607	0.00332
BC007251	A_23_P25746	C14orf128	-3.36442	0.00833
NM_014841	A_23_P214803	SNAP91	-4.45385	0.00159
NM_001122961	A_24_P92752	C1orf194	-3.68927	0.005
AF088004	A_24_P880000	AF088004	-3.6281	0.0055
NM_006571	A_24_P278008	DCTN6	-3.84611	0.00393
NM_130897	A_23_P94840	DYNLRB2	-3.54132	0.0063
BC038431	A_24_P740549	BC038431	-3.26762	0.00972
NM_001034954	A_24_P326511	SORBS1	-4.20406	0.00229
NM_005618	A_23_P167920	DLL1	4.34263	0.00187
AK097222	A_24_P359105	AK097222	3.54718	0.00624
NM_005412	A_23_P169629	SHMT2	3.68685	0.00502
NM_017429	A_23_P124300	BCMO1	-3.5444	0.00627
NM_147686	A_23_P110879	TRAF3IP2	-3.40167	0.00785
NM_004086	A_24_P184799	COCH	5.36428	0.00045
NM_020632	A_23_P215111	ATP6V0A4	-3.42764	0.00754
XM_379885	A_32_P179205	HCG_2023776	4.18187	0.00237
NM_001010892	A_32_P137920	RSHL3	-3.31217	0.00905
NM_004086	A_24_P184803	COCH	4.67736	0.00116
NM_001011724	A_32_P50924	RP11-78J21.1	3.86451	0.00382
NM_181342	A_23_P79622	FKBP7	3.43441	0.00746
NM_033427	A_23_P215744	CTTNBP2	-3.42862	0.00752
NM_033508	A_23_P250206	GCK	-4.13241	0.00255
NM_144715	A_23_P417261	EFHB	-3.25325	0.00995
NM_152729	A_23_P382043	NT5DC1	-4.28652	0.00203
NM_198540	A_23_P101380	B3GNT8	-3.5605	0.00611
	A_24_P681563	A_24_P681563	-4.0393	0.00293
NM_138703	A_23_P11256	MAGEE2	-3.80718	0.00417
NM_001011724	A_32_P19431	RP11-78J21.1	3.84118	0.00396
NM_022068	A_23_P130376	FAM38B	3.25572	0.00991
NM_000371	A_23_P130333	TTR	-3.50009	0.00672
NM_173487	A_23_P433152	C4orf33	-3.623	0.00555
BG187898	A_24_P204515	ENST00000339424	-4.2728	0.00207
NM_145309	A_24_P184388	LRRC51	-3.68668	0.00502
NM_145309	A_24_P184385	LRRC51	-3.77779	0.00436
AW014022	A_24_P487399	AW014022	-4.48323	0.00153
BC007394	A_24_P64401	MGC16291	-4.53974	0.00141
NM_013243	A_23_P54267	SCG3	-3.48366	0.0069
NM_152679	A_23_P314811	SLC10A4	-3.55874	0.00613
U79293	A_32_P87491	U79293	3.82822	0.00404
NM_002801	A_23_P140807	PSMB10	-3.65045	0.00531
	A_32_P179131	THC2649467	3.26743	0.00972
DB304731	A_24_P105648	DB304731	-5.06566	0.00068
NM_003918	A_32_P111701	GYG2	-4.17605	0.00239
NM_052892	A_32_P92489	PKD1L2	-3.29555	0.0093
XM_209936	A_23_P257063	THC2689331	-3.26812	0.00971
NM_006907	A_23_P130194	PYCR1	4.43783	0.00163
NM_153046	A_32_P208350	TDRD9	-4.97863	0.00076
	A_32_P162797	THC2691142	-3.68429	0.00504
NM_000501	A_23_P215454	ELN	3.49738	0.00675
NM_144992	A_23_P423989	VWA3B	-3.37219	0.00823
NM_080388	A_23_P147918	S100A16	-3.77256	0.0044
NM_005951	A_23_P163782	MT1H	-3.90227	0.00361
NM_018371	A_24_P406525	CSGALNACT1	-3.8579	0.00386
NM_000475	A_23_P73632	NR0B1	-4.95814	0.00078
NM_000791	A_24_P343095	DHFR	3.3257	0.00886
NM_024967	A_23_P39454	ZNF556	4.52596	0.00143
NM_173815	A_23_P361544	FLJ37464	-5.01682	0.00072
AK023574	A_24_P920366	AK023574	3.6414	0.00539
NM_005951	A_23_P414343	MT1H	-3.70101	0.00491
NM_018281	A_23_P200203	ECHDC2	-3.82074	0.00409
NM_174887	A_23_P130089	IFT20	-3.73286	0.00468
NM_016422	A_23_P139066	RNF141	-3.98371	0.00319
NM_006823	A_23_P31765	PKIA	-3.52018	0.00651
NM_020868	A_24_P140057	DPP10	-3.47347	0.00701
NM_153486	A_23_P54918	LDHD	-4.10452	0.00266
NM_005059	A_23_P216455	RLN2	-3.75683	0.00451
CB959193	A_23_P139166	CB959193	-3.54311	0.00628
NM_005946	A_23_P54840	MT1A	-3.91002	0.00356
NM_003200	A_23_P67708	TCF3	3.68788	0.00501
NM_024061	A_23_P215819	ZNF655	-4.20432	0.00229
NM_015093	A_23_P19702	MAP3K7IP2	-3.34997	0.00852
BC033993	A_32_P79483	LOC283481	-3.91725	0.00353
NM_002504	A_23_P94683	NFX1	4.08532	0.00274
NM_020868	A_23_P102278	DPP10	-3.2969	0.00928
NM_006761	A_24_P123011	YWHAE	-3.43347	0.00747
NM_000691	A_23_P207213	ALDH3A1	-3.36584	0.00831
NM_005291	A_23_P16963	GPR17	-3.73633	0.00465
BQ716254	A_23_P102331	BQ716254	-3.34214	0.00863
AF086187	A_32_P101110	AF086187	-5.00275	0.00074
NM_014432	A_23_P145514	IL20RA	-3.55115	0.0062
XM_373461	A_24_P830817	ENST00000373965	-3.92194	0.0035
NM_015672	A_23_P154962	RIMBP3	4.11914	0.0026
BU608568	A_24_P920730	BU608568	-3.74221	0.00461
BC038757	A_32_P82204	BC038757	3.27972	0.00953
BC052334	A_32_P101699	LOC729887	-3.40091	0.00786
BX647685	A_32_P17484	BX647685	-3.53186	0.0064
BC038114	A_32_P9597	ST6GALNAC2	-4.7009	0.00112
NM_000681	A_23_P138706	ADRA2A	3.80779	0.00417
	A_32_P152986	THC2634713	-3.49137	0.00682
NM_001003395	A_23_P31143	TPD52L1	-3.61494	0.00562
BX647210	A_23_P331072	LRRC44	-4.23175	0.0022
BC040412	A_32_P39866	BC040412	-3.26573	0.00975
NM_003436	A_32_P224302	ZNF135	3.73994	0.00463
NM_001105520	A_32_P150391	hCG_1985469	-3.44905	0.00729
NM_003975	A_23_P160618	SH2D2A	3.68169	0.00506
CB852269	A_32_P224345	CB852269	3.41086	0.00774
NM_004053	A_23_P145197	BYSL	3.28245	0.00949
NM_003192	A_23_P251248	TBCC	3.92704	0.00347
NM_001002912	A_24_P634867	C1orf173	-3.43406	0.00746
NM_016270	A_24_P151305	KLF2	-3.50788	0.00664
NM_006031	A_23_P57347	PCNT	3.29716	0.00927
AK021689	A_32_P70983	AK021689	-3.30754	0.00912
	A_32_P192667	THC2657259	-3.90928	0.00357
CR625990	A_32_P170444	ENST00000265073	-3.41803	0.00765
NM_003980	A_32_P190416	MAP7	-3.26245	0.0098
NM_020804	A_23_P258088	PACSIN1	3.36217	0.00836
BM702886	A_24_P110471	BM702886	-4.61194	0.00127
CR613944	A_24_P867201	CR613944	-3.61242	0.00564
NM_002509	A_23_P17522	NKX2-2	-3.69817	0.00493
AK123627	A_32_P78208	AK123627	-3.44102	0.00738
AK125225	A_24_P342226	ATP8B3	3.39492	0.00794
NM_032596	A_23_P217009	C9orf24	-3.49371	0.00679
AK022408	A_23_P350895	RABGAP1	3.3088	0.0091
AK127516	A_24_P687326	C9orf109	4.72857	0.00108
NM_000791	A_24_P320284	DHFR	3.36143	0.00837
NM_014368	A_23_P32175	LHX6	4.01293	0.00305
NM_014368	A_23_P32177	LHX6	3.44891	0.00729
NM_206808	A_23_P376591	CLYBL	-3.95285	0.00334
AK023647	A_24_P889070	AK023647	3.41647	0.00767
NM_007117	A_23_P132760	TRH	3.61988	0.00557
NM_032257	A_23_P160567	ZMYND12	-3.4418	0.00737
NM_001002919	A_24_P561341	FAM150B	3.75334	0.00453
NM_000527	A_23_P208595	LDLR	-3.82025	0.00409
NM_016063	A_24_P55250	HDDC2	-3.68536	0.00503
NM_007285	A_24_P356338	GABARAPL2	-3.67482	0.00512
AK054852	A_32_P50815	AK054852	-4.43333	0.00164
NM_030568	A_24_P20814	KHDC1	-4.34667	0.00186
NM_018456	A_23_P252201	EAF2	-4.58452	0.00132
NM_012157	A_23_P17955	FBXL2	-4.04305	0.00292
NM_152270	A_23_P129925	SLFN11	4.61663	0.00126
NM_003742	A_23_P39703	ABCB11	-3.42706	0.00754
CR622110	A_32_P144852	CR622110	-4.96639	0.00077
NM_032361	A_32_P41405	THOC3	3.65628	0.00527
NM_005954	A_23_P129629	MT3	-4.47941	0.00153
AK172864	A_24_P192727	ENST00000313664	3.30769	0.00912
NM_178827	A_23_P349504	IQUB	-3.82666	0.00405
AI380795	A_32_P195181	AI380795	-3.94525	0.00338
XR_015746	A_32_P145790	LOC728732	3.63809	0.00542
NM_001040443	A_23_P65174	PHF11	-4.61664	0.00126
NM_030911	A_23_P48295	CDADC1	-3.58215	0.00591
NM_018397	A_23_P357185	CHDH	-3.85287	0.00389
NM_153353	A_23_P41194	LRRC34	-3.28927	0.00939
NM_012429	A_23_P17811	SEC14L2	-3.82055	0.00409
NM_004412	A_24_P252705	TRDMT1	-3.97894	0.00321
CK819477	A_32_P49854	THC2697511	-3.77198	0.0044
BC105699	A_24_P709476	LOC150568	-3.73841	0.00464
AK095054	A_32_P41919	MGC33846	-3.52838	0.00643
	A_23_P60189	A_23_P60189	3.41501	0.00769
NM_152913	A_23_P349966	TMEM130	4.41836	0.00168
NM_080743	A_32_P456318	SRrp35	-3.32852	0.00882
NM_177454	A_32_P202759	KIAA1946	-3.43432	0.00746
NM_007220	A_24_P941268	CA5B	-3.76575	0.00445
	A_32_P195501	THC2659392	-4.46864	0.00156
NM_152869	A_23_P114423	RGN	-3.55752	0.00614
NM_174959	A_23_P307860	SVOPL	-3.39791	0.0079
AK129982	A_24_P213370	AK129982	-4.54617	0.00139
NM_005573	A_23_P258493	LMNB1	3.28381	0.00947
NM_001482	A_23_P129064	GATM	-3.27762	0.00957
NM_007007	A_24_P121271	CPSF6	3.40668	0.00779
BC042060	A_24_P170514	OR7E47P	-3.31475	0.00902
BC034407	A_24_P914043	LOC643201	5.78198	0.00027
NM_057178	A_23_P330209	RFFL	-3.8585	0.00386
BG618521	A_32_P8653	BG618521	-3.83253	0.00401
NM_153025	A_24_P159335	C16orf55	-4.54531	0.0014
AK094477	A_24_P213622	LOC100129113	3.37128	0.00824
NM_001122961	A_32_P15512	C1orf194	-4.01616	0.00304
NM_030568	A_24_P280762	KHDC1	-4.36099	0.00182
NM_133330	A_23_P389919	WHSC1	3.26074	0.00983
AK125351	A_32_P128023	AK125351	-3.73326	0.00467
NM_024780	A_23_P15101	TMC5	-5.09171	0.00065
NM_005949	A_23_P15174	MT1F	-3.5093	0.00663
NM_001011724	A_32_P8015	RP11-78J21.1	3.7374	0.00464
NM_012106	A_23_P15182	ARL2BP	-3.34383	0.00861
NM_018318	A_23_P162279	CCDC91	-4.6015	0.00129
BG461173	A_24_P523368	BG461173	-4.61175	0.00127
NM_001080836	A_32_P175715	MEIG1	-3.75604	0.00451
NM_002154	A_24_P377277	HSPA4	4.22161	0.00223
AK126267	A_24_P453855	PNPLA7	4.17745	0.00239
BC017032	A_23_P151915	GCNT3	3.54956	0.00622
NM_053024	A_23_P253301	PFN2	-3.45259	0.00725
NM_020130	A_23_P253345	C8orf4	-3.31878	0.00896
NM_020130	A_23_P253350	C8orf4	-3.60489	0.0057
BC020624	A_24_P213788	LOC641518	-5.33075	0.00047
NM_152410	A_23_P170901	PACRG	-4.05324	0.00287
NM_019625	A_24_P312895	ABCB9	-3.67601	0.00511
NM_001001938	A_24_P316601	C9orf47	-3.67243	0.00514
NM_004849	A_24_P175059	ATG5	-3.51314	0.00659
	A_32_P153244	THC2648227	-3.42689	0.00755
NM_002693	A_23_P3355	POLG	4.8242	0.00094
NM_018281	A_24_P225477	ECHDC2	-3.25649	0.00989
NM_003428	A_23_P105276	ZNF84	3.43525	0.00745
	A_32_P30434	THC2663361	-4.05036	0.00288
AL050153	A_24_P586072	DKFZP586K1520	3.90537	0.00359

## Sheet: Chemotherapy Signature
Accession #	Sequence Code	Primary Sequence Name	T-statistic	P-value
NM_004791	A_23_P113777	ITGBL1	-5.95926	0.00021
NM_007037	A_23_P86956	ADAMTS8	3.82139	0.00408
NM_001076683	A_24_P349616	UBTF	3.26726	0.00973
NM_006037	A_23_P210048	HDAC4	3.73999	0.00463
NM_018064	A_23_P428827	C6orf166	-3.51782	0.00654
NM_016195	A_23_P75071	MPHOSPH1	6.33580	0.00014
NM_005947	A_23_P37983	MT1B	-3.26899	0.00970
NM_174912	A_23_P113471	FAAH2	3.87345	0.00377
NM_014612	A_24_P941505	FAM120A	3.73986	0.00463
NM_006196	A_23_P68040	PCBP1	3.28738	0.00942
BC022054	A_24_P230938	C10orf83	-3.31980	0.00894
NM_012098	A_23_P374104	ANGPTL2	-3.27712	0.00957
BM709498	A_32_P99690	THC2695604	8.82045	0.00001
NM_031433	A_24_P98783	MFRP	-3.45144	0.00726
NM_004484	A_24_P57631	GPC3	3.90734	0.00358
NM_025108	A_23_P26557	C16orf59	3.98673	0.00317
	A_23_P395321	A_23_P395321	3.28093	0.00952
NM_021965	A_24_P120907	PGM5	3.30649	0.00913
NM_000097	A_23_P144179	CPOX	3.46259	0.00713
AK026980	A_32_P48043	ZNF37B	-3.39580	0.00793
NM_005915	A_23_P90612	MCM6	4.27565	0.00206
CN404647	A_23_P51797	ENST00000343253	3.76498	0.00445
NM_006640	A_24_P147910	38595	-3.32482	0.00887
NM_013256	A_23_P89921	ZNF180	4.04378	0.00291
NM_000599	A_23_P383009	IGFBP5	-3.73391	0.00467
NM_153045	A_24_P915196	C9orf91	3.63257	0.00546
	A_32_P135043	THC2636523	3.74257	0.00461
	A_23_P51966	A_23_P51966	3.36743	0.00829
NM_133374	A_24_P743806	ZNF618	4.38217	0.00177
NM_000051	A_23_P35916	ATM	3.28712	0.00942
NM_014812	A_23_P348857	CEP170	3.46147	0.00714
NM_016297	A_32_P180958	PCYOX1	3.35081	0.00851
NM_002807	A_24_P128205	PSMD1	3.49593	0.00677
NM_145791	A_23_P36658	MGST1	-3.76887	0.00442
NM_018424	A_24_P89987	EPB41L4B	3.94705	0.00337
NM_014901	A_23_P213592	RNF44	3.38140	0.00811
NM_207418	A_32_P151800	GCUD2	5.06939	0.00067
	A_32_P13823	THC2719076	-3.48108	0.00693
NM_015361	A_23_P380998	R3HDM1	3.25415	0.00993
NM_016603	A_23_P136460	C5orf5	3.47396	0.00700
NM_014767	A_23_P161280	SPOCK2	-3.58436	0.00589
AK023633	A_24_P132019	AK023633	3.46262	0.00713
NM_020937	A_23_P404211	FANCM	3.45874	0.00718
CN430008	A_32_P136304	CN430008	4.06629	0.00282
NM_001008529	A_24_P324314	MXRA7	-3.25849	0.00986
NM_002105	A_24_P38895	H2AFX	3.43800	0.00741
NM_001048166	A_24_P214231	STIL	3.92911	0.00346
AL365520	A_32_P460399	AL365520	4.16175	0.00244
NM_018121	A_23_P104282	C10orf6	3.38525	0.00806
NM_018936	A_23_P213375	PCDHB2	4.77613	0.00101
NM_002354	A_23_P91081	TACSTD1	3.26226	0.00980
NM_000366	A_23_P363344	TPM1	-4.51998	0.00145
CR622681	A_24_P455972	FLJ43663	-4.98321	0.00076
NM_005950	A_23_P206707	MT1G	-3.54547	0.00626
BC047380	A_24_P823219	CRYBB2P1	-3.54666	0.00625
NM_016588	A_23_P82088	NRN1	-5.06180	0.00068
NM_001048226	A_23_P28772	DBNDD2	-3.55949	0.00612
NM_198270	A_32_P126375	NHS	4.96824	0.00077
AK096621	A_24_P498854	LOC284998	-5.91661	0.00022
NM_021046	A_23_P47086	KRTAP5-8	-3.54700	0.00625
NM_173495	A_23_P303251	PTCHD1	-3.94818	0.00336
NM_005952	A_23_P303242	MT1X	-3.54227	0.00629
NM_005575	A_23_P156061	LNPEP	4.28789	0.00203
	A_32_P140220	THC2678509	-3.28392	0.00947
NM_012134	A_23_P201940	LMOD1	-4.01874	0.00302
AK094477	A_24_P221551	LOC100129113	-3.98034	0.00320
NM_001042508	A_32_P334340	C6orf124	-3.33692	0.00870
AK090639	A_24_P350656	NFASC	-3.50669	0.00665
NM_003505	A_24_P38276	FZD1	3.68047	0.00507
NM_006101	A_24_P14156	NDC80	3.42151	0.00761
NM_001466	A_23_P141362	FZD2	4.01773	0.00303
NM_018058	A_23_P431971	CRTAC1	3.82559	0.00406
NM_005952	A_24_P125096	MT1X	-3.37108	0.00824
NM_213606	A_24_P13024	SLC16A12	3.90024	0.00362
NM_020639	A_24_P125871	RIPK4	4.82887	0.00094
NM_002139	A_23_P96420	RBMX	3.35807	0.00841
NM_032564	A_24_P295791	DGAT2	4.30095	0.00199
NM_032528	A_23_P429425	ST6GAL2	3.38489	0.00806
NM_198391	A_23_P166109	FLRT3	3.29423	0.00932
	A_32_P157775	THC2564488	-3.63893	0.00541
NM_173495	A_32_P149435	PTCHD1	-3.76902	0.00442
NM_175629	A_23_P154500	DNMT3A	4.22260	0.00223
NM_005914	A_23_P370989	MCM4	3.35802	0.00842
NM_004720	A_23_P101829	LPAR2	3.43365	0.00747
NM_003279	A_23_P131825	TNNC2	-4.00979	0.00306
NM_015697	A_23_P124733	COQ2	3.78837	0.00429
AW389821	A_32_P98914	AW389821	3.36330	0.00835
BG187898	A_24_P204515	ENST00000339424	-3.29554	0.00930
NM_002899	A_23_P257649	RBP1	-3.26393	0.00978
BC034319	A_32_P121549	BC034319	-3.69296	0.00497
NM_000599	A_23_P154115	IGFBP5	-4.40910	0.00170
NM_012098	A_23_P20864	ANGPTL2	-3.29701	0.00927
AK093577	A_24_P375205	ENST00000343519	-3.50653	0.00665
NM_001905	A_23_P21706	CTPS	5.51967	0.00037
NM_152272	A_32_P70220	CHMP7	4.46959	0.00156
CN431194	A_32_P179148	CN431194	3.31250	0.00905
NM_014109	A_23_P216068	ATAD2	3.89394	0.00365
NM_199437	A_32_P228699	PRDM10	3.72657	0.00472
NM_005951	A_23_P163782	MT1H	-3.28991	0.00938
BX115350	A_32_P228886	THC2646425	-3.68605	0.00503
NM_003256	A_32_P70315	TIMP4	-3.28389	0.00947
NM_033071	A_24_P410453	SYNE1	-4.01377	0.00305
NM_018936	A_24_P251962	PCDHB2	4.92767	0.00082
NM_005951	A_23_P414343	MT1H	-3.43231	0.00748
NM_018151	A_23_P5611	RIF1	3.42517	0.00757
NM_018151	A_23_P5616	RIF1	3.45630	0.00720
NM_013260	A_23_P54953	SAP30BP	-4.71738	0.00109
BC040051	A_32_P209791	BC040051	-3.90600	0.00359
NM_000179	A_23_P102202	MSH6	3.31833	0.00896
NM_018242	A_23_P207221	SLC47A1	3.99559	0.00313
NM_015990	A_23_P121527	KLHL5	-3.91090	0.00356
NM_013364	A_23_P377094	PNMA3	3.36825	0.00828
NM_004220	A_24_P364845	ZNF213	-3.66499	0.00520
BC111002	A_23_P19030	ARSI	3.26976	0.00969
BC017721	A_32_P42705	LOC100144602	-3.50525	0.00667
NM_001097	A_23_P40734	ACR	-3.55584	0.00616
BG028463	A_32_P226768	THC2668193	-3.43822	0.00741
NM_001355	A_23_P17769	DDT	-5.15027	0.00060
NM_001032283	A_24_P210244	TMPO	3.32715	0.00884
NM_152319	A_23_P405878	C12orf54	-3.82526	0.00406
NM_020937	A_32_P106732	FANCM	3.58412	0.00589
NM_022757	A_23_P384056	CCDC14	3.53929	0.00632
NM_002703	A_23_P80940	PPAT	3.31233	0.00905
NM_018242	A_24_P142503	SLC47A1	4.64005	0.00122
NM_024678	A_23_P24960	NARS2	4.62034	0.00125
NM_001080449	A_24_P366107	DNA2	3.36118	0.00837
NM_003498	A_23_P152160	SNN	-3.58557	0.00588
NM_001002919	A_24_P561341	FAM150B	3.59327	0.00581
NM_018151	A_24_P34476	RIF1	3.30076	0.00922
BC007928	A_23_P29023	ENST00000331283	-3.39602	0.00792
BC007928	A_23_P29029	ENST00000331283	-3.44161	0.00737
NM_153259	A_23_P23639	MCOLN2	3.90454	0.00359
NM_016484	A_23_P252491	PDZD11	-3.78361	0.00432
NM_000599	A_23_P376497	IGFBP5	-4.97406	0.00077
	A_24_P50139	A_24_P50139	4.85750	0.00090
NM_017864	A_23_P43079	INTS8	3.65352	0.00529
CD614215	A_32_P25623	THC2787314	-3.38868	0.00802
NM_004289	A_24_P136653	NFE2L3	4.96016	0.00078
NM_006825	A_23_P48056	CKAP4	3.66299	0.00521
NM_178496	A_32_P117464	C3orf59	3.35037	0.00852
NM_001008739	A_32_P149174	LOC441150	-3.62182	0.00556
AY358366	A_23_P358714	KIAA1324	4.15161	0.00248
NM_001392	A_23_P208158	DTNA	-3.99645	0.00313
NM_006076	A_23_P311640	HRBL	-4.26843	0.00209
NM_022648	A_24_P136453	TNS1	-3.68856	0.00501
NM_001979	A_23_P8834	EPHX2	3.28543	0.00945
NM_000496	A_23_P425066	CRYBB2	-3.61596	0.00561
NM_003392	A_23_P211926	WNT5A	4.06987	0.00280
NM_024745	A_32_P96719	SHCBP1	4.14530	0.00250
NM_005309	A_23_P146339	GPT	-3.28929	0.00939
NM_005008	A_23_P80362	NHP2L1	-3.52141	0.00650
NM_015267	A_24_P281908	CUX2	3.49592	0.00677
AK225050	A_32_P89976	POLR1E	3.59313	0.00581
NM_001539	A_23_P60479	DNAJA1	4.46143	0.00157
NM_007109	A_24_P349965	TCF19	3.64183	0.00539
NM_025081	A_23_P129005	KIAA1305	3.26404	0.00978
AL359052	A_23_P408363	AL359052	-3.46027	0.00716
NM_003633	A_24_P69095	ENC1	3.33411	0.00874
NM_001007176	A_32_P80741	C8orf22	-3.70836	0.00486
NM_033132	A_32_P219942	ZIC5	3.58661	0.00587
NM_020663	A_24_P82032	RHOJ	-3.33902	0.00867
AA594808	A_24_P911327	AA594808	-3.51247	0.00659
AL117474	A_24_P605081	AL117474	3.28466	0.00946
NM_021949	A_23_P337642	ATP2B3	3.35982	0.00839
NM_031925	A_23_P259632	TMEM120A	-3.34345	0.00861
NM_031271	A_23_P123308	TEX15	3.26563	0.00975
NM_005128	A_23_P253586	DOPEY2	4.15590	0.00246

## Sheet: Surveillance signature
Accession #	Sequence Code	Primary Sequence Name	T-statistic	P-value
NM_173638	A_32_P27020	NBPF15	4.19626	0.00852
NM_030667	A_23_P204304	PTPRO	4.65372	0.00556
NM_001042384	A_23_P21409	CEP63	5.02735	0.00401
NM_182776	A_23_P93690	MCM7	6.52787	0.00126
NM_022173	A_23_P90845	TIA1	4.11498	0.00922
NM_024969	A_23_P209464	FAM130A2	5.40884	0.00292
NM_031370	A_23_P58353	HNRNPD	4.06146	0.00972
NM_016492	A_23_P254498	RANGRF	-9.20788	0.00025
NM_004669	A_23_P254654	CLIC3	-4.14921	0.00892
NM_138445	A_23_P20035	GPR146	-4.35317	0.00734
NM_005639	A_23_P36795	SYT1	-4.69008	0.00538
NM_018063	A_23_P12816	HELLS	4.70665	0.00531
	A_32_P13823	THC2719076	-6.72901	0.00110
XM_933903	A_32_P191840	LOC644662	-5.95094	0.00192
NM_005954	A_23_P315273	MT3	-5.29846	0.00320
NM_001185	A_23_P71270	AZGP1	-4.68373	0.00542
NM_003514	A_32_P221799	HIST1H2AM	-5.22086	0.00341
NM_004516	A_23_P434944	ILF3	7.88108	0.00053
NM_005143	A_23_P206760	HP	-4.20318	0.00846
NM_001541	A_23_P161727	HSPB2	-4.82331	0.00478
NM_175861	A_23_P371495	TMTC1	-4.43974	0.00677
NM_015872	A_24_P19884	ZBTB7B	-4.29275	0.00777
NM_002356	A_23_P214222	MARCKS	4.04518	0.00987
NM_032497	A_24_P284584	ZNF559	4.28472	0.00783
NM_003728	A_23_P69617	UNC5C	4.51074	0.00634
NM_001933	A_23_P205697	DLST	-4.77830	0.00498
NM_175861	A_32_P2452	TMTC1	-4.44182	0.00675
	A_24_P928830	A_24_P928830	-4.24216	0.00815
NM_001937	A_23_P200741	DPT	-4.03361	0.00999
NM_002343	A_23_P166848	LTF	-4.55410	0.00609
NM_005951	A_23_P163782	MT1H	-4.04264	0.00990
NM_004881	A_23_P5392	TP53I3	5.52037	0.00267
NM_006066	A_24_P79750	AKR1A1	5.52286	0.00267
NM_003436	A_32_P224302	ZNF135	6.40652	0.00137
BX118328	A_32_P55840	ENST00000377186	-4.23264	0.00823
NM_005460	A_23_P19020	SNCAIP	5.57554	0.00256
BC022417	A_32_P10633	BC022417	-4.22390	0.00830
	A_32_P9127	THC2680948	-4.24462	0.00813
NM_018487	A_23_P252082	TMEM176A	-4.07549	0.00958
NM_007268	A_23_P217269	VSIG4	-4.18656	0.00860
CR606969	A_32_P150040	CR606969	-4.96181	0.00424
NM_017442	A_23_P132654	TLR9	-5.54424	0.00262
NM_005954	A_23_P129629	MT3	-6.26492	0.00152
CR625648	A_23_P252413	ENST00000245185	-4.07339	0.00960
W60781	A_23_P8812	W60781	-6.16738	0.00163
NM_182947	A_24_P289299	GEFT	-4.47668	0.00654
NM_000186	A_23_P114740	CFH	-5.21167	0.00343
NM_203304	A_23_P39445	MEX3D	-7.75636	0.00057
NM_001099338	A_32_P799227	FAM22A	-4.63978	0.00563
NM_178862	A_24_P341958	STT3B	6.43385	0.00135
XR_038253	A_24_P288993	LOC402175	-4.29394	0.00776
NM_000327	A_23_P105002	ROM1	-4.20953	0.00841
NM_032704	A_24_P58529	TUBA1C	4.54180	0.00616

## Sheet: ANOVA test
Primary Sequence Name	Sequence Code	Sequence Description	Log(Ratio)CT	Log(Ratio)RT	Log(Ratio)Sv	P-value
NKX2-2	A_23_P17522	Homo sapiens NK2 homeobox 2 (NKX2-2), mRNA [NM_002509]	0.04591	-0.99054	-0.01276	1.79338e-06	transcription factors gliomagenesis	associated with loss of PTEN and C-myc overexpression
ENST00000373965	A_24_P830817	Protocadherin-15 precursor. [Source:Uniprot/SWISSPROT;Acc:Q96QU1] [ENST00000373965]	0.27593	-1.14616	0.42914	2.18297e-06	?
NT5DC1	A_23_P382043	Homo sapiens 5'-nucleotidase domain containing 1 (NT5DC1), mRNA [NM_152729]	0.14115	-0.36266	0.1886	0.0001	re-expressed in lymphoma
ALDH3A1	A_23_P207213	Homo sapiens aldehyde dehydrogenase 3 family, memberA1 (ALDH3A1), mRNA [NM_000691]	0.66417	-0.54503	0.3531	0.00013	blocks cell growth, motility and GE
WWOX	A_23_P83368	Homo sapiens WW domain containing oxidoreductase (WWOX), transcript variant 1, mRNA [NM_016373]	0.1176	-0.4147	0.12387	0.00016	tumor suppressor
NR0B1	A_23_P73632	Homo sapiens nuclear receptor subfamily 0, group B, member 1 (NR0B1), mRNA [NM_000475]	0.03418	-1.0977	0.09758	0.00029	upregulated in Ewing
SLC16A12	A_24_P13024	Homo sapiens solute carrier family 16, member 12 (monocarboxylic acid transporter 12) (SLC16A12), mRNA [NM_213606]	-0.09005	-0.31715	0.69902	0.0003
CCDC67	A_24_P305993	Homo sapiens coiled-coil domain containing 67 (CCDC67), mRNA [NM_181645]	0.28398	-0.51146	0.07983	0.00038
THC2770336	A_24_P596406	Q2Z8W5_9GAMM (Q2Z8W5) Thiolase , partial (5%) [THC2770336]	0.13137	-0.44431	-0.05977	0.00048
ENST00000343519	A_24_P375205	MKL/myocardin-like protein 2 (Myocardin-related transcription factor B) (MRTF-B) (Megakaryoblastic leukemia 2). [Source:Uniprot/SWISSPROT;Acc:Q9ULH7] [ENST00000343519]	-0.3668	0.18428	-0.69017	0.00049
CDH10	A_23_P144656	Homo sapiens cadherin 10, type 2 (T2-cadherin) (CDH10), mRNA [NM_006727]	0.17668	-0.50623	0.26842	0.00054	downregulated in prostate cancer, brain adhesion molecule
LOC389073	A_32_P199462	Homo sapiens similar to RIKEN cDNA D630023F18 (LOC389073), mRNA [NM_001099334]	0.18361	-0.84971	0.22774	0.00066
IGFBP5	A_23_P376497	Homo sapiens insulin-like growth factor binding protein 5 (IGFBP5), mRNA [NM_000599]	-0.27866	0.09822	-0.36246	0.00069	accelerated cell cyle progression
CSGALNACT1	A_24_P406525	Homo sapiens chondroitin sulfate N-acetylgalactosaminyltransferase 1 (CSGALNACT1), mRNA [NM_018371]	0.20961	-0.53606	0.28085	0.00081	chondroitin sulfatase
ENST00000397645	A_24_P376379	Homo sapiens hypothetical protein LOC647323, mRNA (cDNA clone IMAGE:5205242), partial cds. [BC027871]	0.13385	-0.69813	-0.45172	0.00089
TRH	A_23_P132760	Homo sapiens thyrotropin-releasing hormone (TRH), mRNA [NM_007117]	-0.31673	0.5622	-0.19581	0.00095
LRRC29	A_23_P49181	Homo sapiens leucine rich repeat containing 29 (LRRC29), transcript variant 1, mRNA [NM_012163]	0.01831	-0.39324	-0.06301	0.00117
ATP8B3	A_24_P342226	Homo sapiens cDNA FLJ43235 fis, clone HCHON2004007, highly similar to Potential phospholipid-transporting ATPase IK (EC 3.6.3.13). [AK125225]	-0.14019	0.26326	-0.28648	0.00119
RLN2	A_23_P216455	Homo sapiens relaxin 2 (RLN2), transcript variant 2, mRNA [NM_005059]	0.06476	-0.42025	0.23921	0.00147
CLYBL	A_23_P376591	Homo sapiens citrate lyase beta like (CLYBL), mRNA [NM_206808]	0.17478	-0.29058	0.07473	0.00152
ENST00000265073	A_32_P170444	Activated RNA polymerase II transcriptional coactivator p15 (SUB1 homolog) (Positive cofactor 4) (PC4) (p14). [Source:Uniprot/SWISSPROT;Acc:P53999] [ENST00000265073]	0.14267	-0.29611	0.03918	0.00159
IGFBP5	A_23_P383009	Homo sapiens insulin-like growth factor binding protein 5 (IGFBP5), mRNA [NM_000599]	-0.20535	0.15817	-0.21483	0.00176	see above
KIAA1324	A_23_P358714	Homo sapiens clone DNA59770 AEPG2426 (UNQ2426) mRNA, complete cds. [AY358366]	0.36458	0.01499	0.58271	0.00195
CSGALNACT1	A_23_P134835	Homo sapiens chondroitin sulfate N-acetylgalactosaminyltransferase 1 (CSGALNACT1), mRNA [NM_018371]	0.04504	-0.41485	0.14479	0.00202	see above
MARCKS	A_23_P214222	Homo sapiens myristoylated alanine-rich protein kinase C substrate (MARCKS), mRNA [NM_002356]	0.26789	-0.17687	0.29699	0.00213
TTR	A_23_P130333	Homo sapiens transthyretin (prealbumin, amyloidosis type I) (TTR), mRNA [NM_000371]	0.11126	-1.0128	0.20313	0.00218	increases in serum with melanoma progression
AI380795	A_32_P195181	AI380795 tg04c07.x1 NCI_CGAP_CLL1 Homo sapiens cDNA clone IMAGE:2107788 3' similar to gb:M16462 NADH-CYTOCHROME B5 REDUCTASE (HUMAN);, mRNA sequence [AI380795]	0.11254	-0.33817	-0.03763	0.0022
LOC619208	A_24_P756657	Homo sapiens hypothetical protein LOC619208 (LOC619208), mRNA [NM_001033564]	0.06879	-0.30828	-0.14567	0.00239
TEX15	A_23_P123308	Homo sapiens testis expressed 15 (TEX15), mRNA [NM_031271]	0.19286	-0.13844	0.6428	0.00239
CCDC91	A_23_P162279	Homo sapiens coiled-coil domain containing 91 (CCDC91), mRNA [NM_018318]	0.01218	-0.2077	-0.01324	0.00262
CR606969	A_32_P150040	full-length cDNA clone CS0DF003YF10 of Fetal brain of Homo sapiens (human). [CR606969]	-0.21481	0.16733	0.05231	0.00291
CAB39L	A_23_P204879	Homo sapiens calcium binding protein 39-like (CAB39L), transcript variant 1, mRNA [NM_030925]	0.11969	-0.35815	0.00197	0.00314
YWHAE	A_24_P123011	Homo sapiens tyrosine 3-monooxygenase/tryptophan 5-monooxygenase activation protein, epsilon polypeptide (YWHAE), mRNA [NM_006761]	0.06698	-0.32587	-0.08211	0.00325	associated with breast cancer survival
KIF9	A_23_P212307	Homo sapiens kinesin family member 9 (KIF9), transcript variant 3, mRNA [NM_182903]	0.21831	-0.26297	-0.08204	0.00327
ALX3	A_23_P85941	Homo sapiens aristaless-like homeobox 3 (ALX3), mRNA [NM_006492]	-0.08391	0.49272	0.2365	0.00339	methylated in advanced NBL
ZBTB7B	A_24_P19884	Homo sapiens zinc finger and BTB domain containing 7B (ZBTB7B), mRNA [NM_015872]	-0.31424	0.13402	-0.10916	0.00339
AKAP7	A_23_P259594	Homo sapiens A kinase (PRKA) anchor protein 7 (AKAP7), transcript variant gamma, mRNA [NM_016377]	0.09195	-0.32252	0.10154	0.00347
PTCHD1	A_32_P149435	Homo sapiens patched domain containing 1 (PTCHD1), mRNA [NM_173495]	-0.1366	0.36204	-0.27263	0.00368	patched function
C1orf194	A_32_P15512	Homo sapiens chromosome 1 open reading frame 194 (C1orf194), mRNA [NM_001122961]	0.46454	-0.37969	-0.02907	0.00374
NHS	A_32_P126375	Homo sapiens Nance-Horan syndrome (congenital cataracts and dental anomalies) (NHS), mRNA [NM_198270]	0.27992	-0.29511	0.29496	0.00404
FKBP7	A_23_P79622	Homo sapiens FK506 binding protein 7 (FKBP7), mRNA [NM_181342]	-0.05844	0.22572	-0.10374	0.00487
HES2	A_23_P304716	Homo sapiens hairy and enhancer of split 2 (Drosophila) (HES2), mRNA [NM_019089]	0.01577	0.47179	-0.35545	0.00512	notch pathway
AK123627	A_32_P78208	Homo sapiens cDNA FLJ41633 fis, clone FCBBF3003435. [AK123627]	0.08091	-0.16314	0.26086	0.00565
AK123310	A_32_P68076	Homo sapiens cDNA FLJ41316 fis, clone BRAMY2043314. [AK123310]	0.01332	-0.19652	0.12839	0.00585
SHMT2	A_23_P169629	Homo sapiens serine hydroxymethyltransferase 2 (mitochondrial) (SHMT2), nuclear gene encoding mitochondrial protein, mRNA [NM_005412]	-0.11812	0.27691	-0.23531	0.00587	thymidilate synthesis
GPR161	A_32_P497742	Homo sapiens cDNA FLJ33952 fis, clone CTONG2018614. [AK091271]	-0.08276	0.18227	0.19984	0.00599
C9orf47	A_24_P316601	Homo sapiens chromosome 9 open reading frame 47 (C9orf47), mRNA [NM_001001938]	0.35541	-0.49719	0.43254	0.00629
BC041389	A_32_P6653	Homo sapiens cDNA clone IMAGE:5276307. [BC041389]	0.08251	-0.21981	0.08221	0.00662
SNAP91	A_23_P214803	Homo sapiens synaptosomal-associated protein, 91kDa homolog (mouse) (SNAP91), mRNA [NM_014841]	0.12652	-0.51697	0.1239	0.00685
BC043218	A_24_P127411	Homo sapiens cDNA clone IMAGE:5295323. [BC043218]	0.08755	0.55056	0.11484	0.00742
IL17RB	A_24_P157370	Homo sapiens interleukin 17 receptor B (IL17RB), mRNA [NM_018725]	0.0351	-0.3865	0.03226	0.00772	breast cancer progression
PIN4	A_23_P315345	Homo sapiens protein (peptidylprolyl cis/trans isomerase) NIMA-interacting, 4 (parvulin) (PIN4), mRNA [NM_006223]	0.1466	-0.21093	0.10593	0.00817	notch pathway ?
ATP6V0A4	A_23_P215111	Homo sapiens ATPase, H+ transporting, lysosomal V0 subunit a4 (ATP6V0A4), transcript variant 1, mRNA [NM_020632]	0.33931	-0.45305	0.0773	0.00848
HACL1	A_23_P121182	Homo sapiens 2-hydroxyacyl-CoA lyase 1 (HACL1), mRNA [NM_012260]	0.1094	-0.18625	0.02526	0.00877
EFNA3	A_24_P114032	Homo sapiens ephrin-A3 (EFNA3), mRNA [NM_004952]	-0.1378	0.41955	0.10295	0.00921
SCHIP1	A_32_P62863	Homo sapiens schwannomin interacting protein 1 (SCHIP1), mRNA [NM_014575]	0.10206	-0.2538	0.05993	0.0095
THC2659392	A_32_P195501	Q96T57_HUMAN (Q96T57) FKSG88, partial (10%) [THC2659392]	0.00404	-0.3972	0.23632	0.00974
AI078143	A_32_P35303	AI078143 oz30b05.x1 Soares_total_fetus_Nb2HF8_9w Homo sapiens cDNA clone IMAGE:1676817 3' similar to contains Alu repetitive element;contains element PTR7 repetitive element ;, mRNA sequence [AI078143]	0.09748	-0.21628	-0.03132	0.00995
C6orf124	A_32_P334340	Homo sapiens chromosome 6 open reading frame 124 (C6orf124), mRNA [NM_001042508]	-0.05959	0.04452	-0.27879	0.00999
