# Supplementary material for: Portrait of Ependymoma Recurrence in Children: Biomarkers of Tumor Progression Identified by Dual-Color Microarray-Based Gene Expression Analysis
Source: PLoS One. 2010 Sep 24;5(9):e12932. doi: 10.1371/journal.pone.0012932 (PMC2945762; doi:10.1371/journal.pone.0012932)
Supplement: Table S5 — List of genes differentially expressed at recurrence. (0.07 MB XLS) [file pone.0012932.s005.xls]

## Sheet: Signature 298 sequences
Sequence Code	Primary Sequence Name	Mean Log Ratio	Range		nb Up	nb Low	p-value
			Min	Max
A_23_P113777	ITGBL1	-0.381168	-1.48581	0.87141	0.185185	0.814815	0.000511783
A_23_P408363	AL359052	-0.409686	-1.57903	0.49726	0.185185	0.777778	0.000387456
A_24_P916965	AK026784	-0.382176	-1.76788	0.55056	0.259259	0.703704	0.00259601
A_32_P188186	THC2048914	-0.210621	-1.03341	0.26087	0.259259	0.740741	0.0043835
A_23_P315241	ACTN4	-0.173577	-0.73813	0.35103	0.259259	0.740741	0.0069721
A_23_P42868	IGFBP1	-0.450141	-1.67838	0.8544	0.296296	0.666667	0.00392644
A_23_P428819	C6orf166	-0.113039	-0.54997	0.49784	0.259259	0.740741	0.00935848
A_32_P219368	WTAP	-0.173107	-0.69264	0.34023	0.259259	0.740741	0.00239587
A_23_P70867	SBDS	-0.122877	-0.56656	0.36546	0.259259	0.740741	0.00458042
A_24_P277367	CXCL5	-0.189574	-0.7214	0.61296	0.296296	0.703704	0.00346367
A_23_P110204	CXCL5	-0.421985	-1.96559	1.21509	0.333333	0.666667	0.00888855
A_24_P915806	HNMT	-0.294583	-1.27561	0.77677	0.296296	0.703704	0.00269412
A_23_P133216	NLN	0.138331	-0.30073	0.69175	0.703704	0.296296	0.00779017
A_23_P415652	GALNT12	0.24285	-0.338	0.79848	0.666667	0.333333	0.000293026
A_23_P63736	MGC16291	-0.274791	-1.30796	0.36172	0.37037	0.62963	0.00455559
A_23_P5370	RPRM	-0.269236	-1.08299	0.56762	0.259259	0.62963	0.00347614
A_24_P831309	FLJ45717	-0.15642	-1.05179	0.38697	0.148148	0.851852	0.00319762
A_24_P689119	ENST00000358493	-0.128937	-0.94438	0.30247	0.259259	0.740741	0.00567434
A_23_P119395	GIPR	-0.222367	-1.76233	0.48346	0.185185	0.814815	0.00493432
A_24_P15640	C19orf31	-0.14945	-0.93833	0.37594	0.222222	0.777778	0.00328432
A_23_P164927	SYNGR4	-0.165047	-0.97299	0.42576	0.222222	0.777778	0.00292994
A_24_P928250	A_24_P928250	-0.258124	-1.90454	0.5462	0.222222	0.777778	0.00432122
A_32_P201107	AI650739	-0.203239	-1.16605	0.26257	0.222222	0.777778	0.000790159
A_24_P37665	SLC26A1	-0.186813	-1.28737	0.36601	0.148148	0.851852	0.00348405
A_23_P136753	THC2163664	-0.1777	-1.141	0.3358	0.259259	0.666667	0.00525404
A_32_P98966	FTH1	-0.192016	-1.03284	0.48144	0.259259	0.740741	0.00624534
A_24_P574071	THC2138976	-0.170746	-1.06888	0.35711	0.222222	0.777778	0.00481187
A_32_P23659	BCAS4	-0.172201	-0.81177	0.48575	0.259259	0.740741	0.00595659
A_32_P181638	BVES	-0.123495	-0.62788	0.21697	0.407407	0.592593	0.00785132
A_32_P49728	LOC339803	-0.28631	-1.77896	0.27161	0.259259	0.740741	0.00326121
A_32_P49854	CK819477	-0.23408	-0.9338	0.63696	0.185185	0.814815	0.00134649
A_32_P63324	THC2057496	-0.117038	-0.46802	0.20472	0.222222	0.777778	0.00127029
A_23_P120435	WFDC3	-0.131415	-0.67337	0.23031	0.296296	0.703704	0.0035695
A_32_P169906	AK123679	-0.131257	-0.57574	0.27342	0.259259	0.740741	0.00272509
A_23_P30805	HIST1H4J	-0.196006	-0.73426	0.37469	0.222222	0.777778	0.00266744
A_23_P30813	HIST1H4K	-0.189996	-0.67463	0.36734	0.222222	0.777778	0.00177969
A_23_P359540	HIST1H4F	-0.147255	-0.65832	0.3208	0.222222	0.777778	0.00926038
A_32_P176701	CCDC108	-0.177096	-1.30329	0.27761	0.222222	0.777778	0.00431379
A_23_P218358	FBXW10	-0.224458	-1.3209	0.35534	0.296296	0.703704	0.0098771
A_23_P404094	FLJ39582	-0.10665	-0.43252	0.19932	0.259259	0.740741	0.00298395
A_23_P32135	C9orf9	-0.138103	-0.54838	0.20405	0.259259	0.740741	0.00132424
A_32_P181452	CR610211	-0.172444	-0.61456	0.44147	0.148148	0.851852	0.00100157
A_23_P421011	KAZALD1	0.215523	-0.44556	0.72802	0.777778	0.222222	0.00279837
A_23_P130089	IFT20	-0.106629	-0.59043	0.29021	0.222222	0.777778	0.00662549
A_23_P254654	CLIC3	-0.179034	-0.68851	0.52712	0.333333	0.666667	0.00982503
A_23_P139123	SERPING1	-0.13945	-0.78351	0.31579	0.296296	0.703704	0.00468822
A_32_P75141	A_32_P75141	-0.206606	-1.16337	0.5254	0.222222	0.777778	0.00460692
A_23_P114414	LONRF3	-0.197838	-0.88019	0.42396	0.333333	0.666667	0.00280289
A_23_P421493	HPR	-0.351478	-1.86043	0.91181	0.333333	0.666667	0.00997855
A_23_P206760	HP	-0.34174	-1.19639	1.12612	0.259259	0.740741	0.00496812
A_23_P154962	KIAA1666	0.252599	-0.69422	0.92041	0.740741	0.259259	0.000923895
A_23_P212469	ENTPD3	-0.329063	-1.5434	1.27123	0.185185	0.740741	0.00572895
A_24_P178167	A_24_P178167	-0.155937	-0.64616	0.26804	0.222222	0.777778	0.00399407
A_23_P82088	NRN1	-0.170312	-0.62168	0.29808	0.222222	0.777778	0.000727753
A_23_P201940	LMOD1	-0.215084	-0.88912	0.49362	0.296296	0.703704	0.00209766
A_23_P311640	HRBL	-0.124304	-0.55051	0.38548	0.259259	0.740741	0.00545528
A_32_P13823	THC2161434	-0.339573	-1.21295	1.04131	0.222222	0.777778	0.00201804
A_23_P47086	KRTAP5-8	-0.151685	-0.56398	0.53106	0.259259	0.740741	0.00559411
A_23_P155463	LRRC2	-0.371348	-2.09739	1.05949	0.296296	0.703704	0.00535826
A_23_P104804	ZBTB16	-0.241988	-1.09472	0.54391	0.333333	0.666667	0.00539701
A_24_P250666	SFTPC	-0.165111	-0.77163	0.53206	0.296296	0.703704	0.00604498
A_23_P72001	PHYHD1	-0.266549	-0.94361	0.60408	0.296296	0.703704	0.00739957
A_23_P307844	PHYHD1	-0.253787	-0.85461	0.45786	0.296296	0.703704	0.00392081
A_23_P102731	SMOX	-0.111119	-0.40595	0.22855	0.37037	0.62963	0.00667654
A_23_P37983	MT1B	-0.357293	-0.98369	0.43562	0.185185	0.814815	3.68565e-05
A_23_P60933	MT1G	-0.338874	-0.97673	0.41561	0.222222	0.777778	5.5279e-05
A_23_P427703	MT1L	-0.325001	-1.00599	0.53692	0.222222	0.777778	8.04153e-05
A_23_P206707	MT1G	-0.315156	-0.96137	0.64506	0.111111	0.888889	6.39217e-05
A_24_P125096	MT1X	-0.325424	-0.95803	0.42945	0.185185	0.814815	2.21977e-05
A_23_P303242	MT1X	-0.319216	-0.95403	0.42521	0.185185	0.814815	2.08929e-05
A_23_P414343	MT1J	-0.297899	-0.88056	0.49149	0.185185	0.814815	3.85799e-05
A_24_P361896	MT2A	-0.341529	-0.89382	0.25593	0.259259	0.740741	2.57472e-05
A_23_P106844	MT2A	-0.336138	-0.92946	0.3053	0.259259	0.703704	7.214e-05
A_23_P252413	MT2A	-0.351822	-0.91184	0.28679	0.222222	0.777778	3.28897e-05
A_23_P206724	MT1E	-0.313716	-1.17543	0.83623	0.148148	0.851852	0.000554802
A_23_P163782	MT1H	-0.356013	-1.0743	0.13823	0.111111	0.888889	1.68243e-06
A_23_P54840	MT1A	-0.290741	-0.84891	0.17819	0.0740741	0.925926	3.0616e-06
A_24_P455972	FLJ43663	-0.182609	-0.64702	0.31631	0.185185	0.814815	0.000102032
A_23_P105002	ROM1	-0.125045	-0.567	0.36561	0.296296	0.703704	0.00922423
A_23_P20035	GPR146	-0.145546	-0.62898	0.46739	0.296296	0.703704	0.00659943
A_24_P561341	LOC285016	0.333698	-0.78582	1.25771	0.703704	0.259259	0.0019648
A_23_P357571	GSTT2	-0.211884	-1.23128	0.6205	0.222222	0.777778	0.00410625
A_23_P139166	CB959193	-0.357824	-1.26161	0.41061	0.148148	0.666667	0.000230027
A_23_P201711	S100A6	-0.233125	-0.85085	0.50947	0.222222	0.777778	0.00332987
A_23_P340333	KIAA1754	-0.1563	-0.73446	0.3562	0.333333	0.666667	0.00921852
A_32_P158433	THC2086431	-0.304939	-1.52477	1.09057	0.185185	0.814815	0.00973165
A_32_P143824	A_32_P143824	-0.206446	-1.14343	0.37053	0.296296	0.703704	0.00636117
A_23_P33444	SNTB2	-0.18252	-0.85847	0.31122	0.296296	0.703704	0.00333902
A_23_P19691	HEBP2	-0.120966	-0.46594	0.18661	0.222222	0.777778	0.000511784
A_23_P56746	FAP	-0.165849	-0.7438	0.53262	0.333333	0.666667	0.00776357
A_23_P10127	SFRP1	0.355295	-0.83575	1.59953	0.851852	0.148148	0.00249904
A_23_P365738	ARC	-0.220467	-1.04023	0.31136	0.37037	0.62963	0.00766063
A_23_P253345	C8orf4	-0.380066	-1.52615	0.49812	0.296296	0.703704	0.00147217
A_23_P253350	C8orf4	-0.369491	-1.72038	0.64297	0.37037	0.62963	0.00561699
A_32_P627	BX537732	-0.174985	-0.81469	0.64737	0.333333	0.666667	0.00678356
A_32_P46351	THC2127077	-0.143921	-0.49927	0.48226	0.296296	0.703704	0.00468096
A_24_P529168	C13orf25	0.233981	-0.40586	0.84739	0.777778	0.222222	0.00113434
A_23_P25194	HRK	-0.380242	-1.2352	0.90402	0.222222	0.777778	0.00200216
A_23_P411379	C6orf1	-0.156289	-0.5141	0.39604	0.333333	0.666667	0.00177749
A_24_P506977	C7orf40	-0.158337	-0.6607	0.53419	0.259259	0.740741	0.00573793
A_23_P40433	C21orf63	-0.214394	-0.95098	0.37161	0.37037	0.62963	0.00291609
A_24_P649388	C21orf63	-0.202416	-0.88061	0.36921	0.37037	0.62963	0.00304412
A_23_P52761	MMP7	-0.586621	-2.18996	1.18588	0.37037	0.592593	0.00311288
A_24_P381901	CX3CL1	-0.206653	-0.78691	0.37847	0.296296	0.703704	0.00097265
A_23_P58506	ELL2	-0.224339	-1.01666	0.77768	0.222222	0.777778	0.00545072
A_24_P410453	SYNE1	-0.226826	-1.04443	0.38222	0.333333	0.666667	0.00207414
A_23_P159424	ACYP2	-0.143963	-0.59151	0.26852	0.259259	0.740741	0.00532512
A_23_P256988	ACYP2	-0.139511	-0.61687	0.27079	0.259259	0.740741	0.0065384
A_23_P110879	TRAF3IP2	-0.19212	-1.04592	0.32532	0.296296	0.703704	0.00530823
A_32_P170847	A_32_P170847	-0.146186	-0.65466	0.25568	0.259259	0.740741	0.00293797
A_32_P177934	AA194728	-0.220379	-1.11963	0.94454	0.222222	0.777778	0.00391671
A_23_P315273	MT3	-0.540772	-1.3402	0.95963	0.0740741	0.925926	1.07106e-05
A_23_P129629	MT3	-0.535608	-1.41106	0.99126	0.0740741	0.925926	1.88679e-05
A_23_P79199	DBI	-0.158409	-0.89877	0.50375	0.185185	0.814815	0.00826626
A_23_P54918	LDHD	-0.195602	-0.67373	0.38146	0.185185	0.814815	0.00143821
A_23_P128094	ABCB9	-0.245277	-0.98909	0.65492	0.333333	0.666667	0.00724156
A_23_P206413	WWOX	-0.230539	-0.68313	0.14441	0.148148	0.851852	4.9453e-05
A_32_P22549	BC036361	-0.166262	-0.65254	0.38842	0.259259	0.740741	0.00313703
A_32_P206415	FAT3	-0.261751	-1.08513	0.59947	0.296296	0.703704	0.00423294
A_24_P520551	BC040195	-0.322054	-1.46703	0.17126	0.148148	0.851852	0.00030197
A_32_P2844	BC040195	-0.314375	-1.29662	0.37058	0.222222	0.777778	0.000344583
A_23_P70318	ENPP4	-0.152335	-0.61506	0.31072	0.259259	0.740741	0.00332148
A_23_P364517	SELK	-0.112755	-0.39303	0.19278	0.259259	0.740741	0.00174068
A_23_P17811	SEC14L2	-0.273994	-0.97726	0.53072	0.222222	0.777778	0.000230661
A_32_P113462	THC2227602	-0.374997	-2.18701	0.46571	0.222222	0.777778	0.00563589
A_24_P213370	AK129982	-0.198136	-0.61428	0.20052	0.0740741	0.925926	1.70404e-05
A_23_P114084	PHEX	-0.295683	-1.28955	0.60643	0.296296	0.703704	0.00249919
A_24_P715719	AL049443	-0.252945	-1.17773	0.40018	0.259259	0.740741	0.000757294
A_23_P32454	TG	-0.187739	-0.73928	0.34861	0.296296	0.703704	0.00525748
A_23_P401	CENPF	0.278491	-0.86589	1.11763	0.851852	0.148148	0.00166514
A_23_P34788	KIF2C	0.183004	-0.4159	1.16186	0.814815	0.185185	0.00469957
A_23_P52017	ASPM	0.350054	-1.0436	1.97627	0.814815	0.185185	0.00865489
A_23_P133956	KIFC1	0.252554	-0.51037	1.29215	0.777778	0.222222	0.00285146
A_23_P385861	CDCA2	0.207216	-0.54523	1.3476	0.777778	0.222222	0.00900476
A_24_P322354	C18orf24	0.262365	-0.59187	1.20641	0.740741	0.259259	0.00384888
A_24_P680947	LOC146909	0.238796	-0.74589	1.46331	0.777778	0.222222	0.00608217
A_23_P122197	CCNB1	0.190413	-0.47958	0.89059	0.703704	0.296296	0.00378929
A_23_P70249	CDC25C	0.260146	-0.75744	1.38067	0.740741	0.259259	0.00457825
A_23_P340909	C13orf3	0.269235	-0.82545	1.61841	0.740741	0.259259	0.00919327
A_23_P388812	CKAP2L	0.338518	-0.84961	1.86246	0.740741	0.259259	0.006448
A_23_P52278	KIF11	0.22725	-0.6963	1.08026	0.777778	0.222222	0.00223808
A_23_P23303	EXO1	0.263888	-0.69445	1.22554	0.777778	0.222222	0.00146462
A_23_P10385	DTL	0.327982	-0.87764	1.65422	0.666667	0.333333	0.00430184
A_32_P24165	FANCD2	0.20227	-0.27327	1.20637	0.740741	0.259259	0.00166673
A_23_P12816	HELLS	0.214676	-0.64758	1.14028	0.777778	0.222222	0.00394082
A_23_P119254	ASF1B	0.189723	-0.41933	1.05132	0.703704	0.296296	0.00847217
A_23_P63789	ZWINT	0.241563	-0.42603	1.5416	0.666667	0.333333	0.00702731
A_23_P163481	BUB1B	0.282777	-0.63722	1.7048	0.777778	0.222222	0.00605702
A_23_P74349	CDCA1	0.258254	-0.77173	1.50962	0.740741	0.259259	0.00682241
A_23_P161474	MCM10	0.31116	-0.88696	1.67879	0.740741	0.259259	0.00924072
A_23_P206059	PRC1	0.196174	-0.17019	1.05864	0.740741	0.259259	0.00102384
A_23_P415443	NCAPH	0.217055	-0.45271	1.4211	0.740741	0.259259	0.00896655
A_23_P375	CDCA8	0.224978	-0.32022	1.47175	0.740741	0.259259	0.00657929
A_23_P353717	C16orf75	0.224566	-0.45075	1.41862	0.740741	0.259259	0.00652407
A_24_P320284	DHFR	0.154847	-0.28502	0.66154	0.777778	0.222222	0.000736148
A_23_P170491	TRAIP	0.143875	-0.29432	1.01744	0.777778	0.222222	0.00431112
A_23_P74115	RAD54L	0.216856	-0.40262	1.28952	0.740741	0.259259	0.00520942
A_24_P53519	CHAF1A	0.134534	-0.3254	0.58212	0.851852	0.148148	0.000807725
A_23_P26557	C16orf59	0.195009	-0.66674	1.34746	0.888889	0.111111	0.00542021
A_23_P69537	NMU	0.394446	-1.12155	1.98819	0.777778	0.222222	0.00495875
A_32_P151800	FAM72A	0.212143	-0.34791	0.76026	0.851852	0.148148	2.78566e-05
A_32_P140030	FOXN4	0.361068	-1.17732	1.37485	0.814815	0.185185	0.00116898
A_23_P213424	ENC1	0.316132	-0.43008	1.24504	0.851852	0.148148	0.000229176
A_23_P129925	SLFN11	0.309019	-0.39279	0.93519	0.851852	0.148148	2.86575e-05
A_24_P349965	TCF19	0.176076	-0.14527	0.70519	0.777778	0.222222	0.00013028
A_24_P58187	LOC120364	0.118193	-0.2183	0.51271	0.777778	0.222222	0.00317794
A_24_P409521	ENST00000318909	0.131156	-0.2113	0.56494	0.740741	0.259259	0.00417012
A_24_P493116	A_24_P493116	0.141394	-0.19671	0.60847	0.777778	0.222222	0.00281173
A_24_P517901	HNRPA1	0.121294	-0.23692	0.54552	0.777778	0.222222	0.00454165
A_24_P32849	ENST00000357495	0.128996	-0.17729	0.50631	0.814815	0.185185	0.000741223
A_24_P307075	A_24_P307075	0.130248	-0.30075	0.55749	0.777778	0.222222	0.00363481
A_23_P78892	FBL	0.122513	-0.31805	0.51235	0.777778	0.222222	0.00930036
A_32_P50924	HNRPA1	0.167651	-0.1764	0.62652	0.777778	0.222222	8.92749e-05
A_32_P8015	HNRPA1	0.173437	-0.16969	0.61995	0.777778	0.222222	6.08515e-05
A_23_P93690	MCM7	0.159484	-0.325	0.77023	0.814815	0.185185	0.00181874
A_23_P91900	SMC4	0.180901	-0.4419	0.91085	0.666667	0.333333	0.00764459
A_24_P346855	MKI67	0.392663	-0.58932	2.00578	0.777778	0.222222	0.00232094
A_32_P169500	THC2085111	0.250174	-0.71986	0.90964	0.666667	0.296296	0.00359052
A_24_P96780	CENPF	0.322738	-1.07761	0.96305	0.814815	0.185185	0.00171333
A_23_P149668	KIF14	0.372701	-0.47801	1.43972	0.740741	0.259259	0.000459525
A_32_P51084	NUP205	0.110914	-0.18418	0.29906	0.851852	0.148148	0.000496013
A_23_P434944	ILF3	0.119455	-0.32102	0.47142	0.740741	0.259259	0.00461558
A_23_P256855	XPO5	0.117664	-0.34403	0.47906	0.814815	0.185185	0.00890863
A_32_P99097	TNPO1	0.160285	-0.38631	0.5863	0.740741	0.259259	0.00265611
A_23_P35916	ATM	0.165254	-0.2281	0.69249	0.703704	0.296296	0.000823914
A_32_P86962	MGC21881	0.150661	-0.42172	0.76781	0.777778	0.222222	0.00810287
A_32_P2807	LOC158257	0.183741	-0.43131	0.84286	0.703704	0.296296	0.00466569
A_32_P78349	AK022024	0.27329	-0.76726	1.24215	0.703704	0.222222	0.00884633
A_32_P40327	THC2053765	0.24275	-0.57052	1.44146	0.740741	0.259259	0.00861678
A_23_P75071	MPHOSPH1	0.254573	-0.43291	0.87731	0.888889	0.111111	7.46797e-05
A_23_P5611	RIF1	0.1785	-0.59325	0.7289	0.814815	0.185185	0.00384688
A_32_P103633	MCM2	0.211961	-0.71588	0.96437	0.703704	0.296296	0.00504319
A_23_P165937	C20orf172	0.135076	-0.27093	0.77015	0.666667	0.333333	0.0043457
A_23_P210853	GINS1	0.257216	-0.38724	1.18326	0.740741	0.259259	0.000891533
A_23_P411335	SGOL2	0.172785	-0.38622	0.80146	0.703704	0.296296	0.00542317
A_23_P155969	PLK4	0.227146	-0.56621	1.11326	0.703704	0.296296	0.00186901
A_24_P113144	C17orf41	0.216646	-0.48507	1.06262	0.703704	0.296296	0.00509033
A_24_P412088	MCM10	0.349407	-0.66163	2.09278	0.740741	0.259259	0.00416782
A_32_P200934	AK021443	0.312103	-0.72181	1.55653	0.777778	0.222222	0.00217892
A_23_P215976	CCNE2	0.25186	-0.72966	1.31319	0.703704	0.296296	0.00983953
A_24_P14156	KNTC2	0.320412	-0.62874	1.81402	0.814815	0.148148	0.00194387
A_23_P356684	ANLN	0.372629	-0.23896	1.48537	0.851852	0.148148	0.000555586
A_23_P143994	FANCD2	0.17225	-0.299	0.94025	0.666667	0.333333	0.00307543
A_32_P96752	AW946823	0.189466	-0.43258	1.03784	0.592593	0.407407	0.00862934
A_24_P911676	SOX4	0.220891	-0.39016	1.08301	0.703704	0.296296	0.00467574
A_24_P171549	CDCA7	0.216884	-0.42787	1.05462	0.666667	0.333333	0.00433855
A_24_P69095	ENC1	0.35759	-0.45546	1.3682	0.777778	0.185185	0.000226093
A_23_P28295	LRP2	0.263183	-0.0185	0.85627	0.62963	0.0740741	3.32235e-05
A_24_P260300	AK057480	0.195001	-0.43451	1.27724	0.703704	0.296296	0.00786466
A_23_P90845	TIA1	0.16295	-0.43039	0.80664	0.814815	0.185185	0.00501638
A_23_P12113	FLVCR	0.176574	-0.37773	0.97387	0.777778	0.222222	0.00157055
A_23_P99762	RBM25	0.131759	-0.39121	0.53399	0.740741	0.259259	0.00255425
A_24_P321715	THC2176123	0.215774	-0.26071	0.7509	0.740741	0.259259	0.00136752
A_23_P327361	DMXL2	0.149959	-0.33937	0.74369	0.777778	0.222222	0.00288368
A_24_P90878	THUMPD1	0.09179	-0.21781	0.44314	0.777778	0.222222	0.00988251
A_23_P336198	GLCCI1	0.166079	-0.39956	0.66059	0.703704	0.296296	0.0015936
A_23_P166109	FLRT3	0.259076	-0.64424	1.27526	0.740741	0.259259	0.00693327
A_24_P100517	C9orf140	0.200781	-0.47059	0.98135	0.740741	0.259259	0.00201694
A_32_P152696	LOC401495	0.196473	-0.46846	0.97705	0.740741	0.259259	0.00169699
A_23_P21706	CTPS	0.188901	-0.22757	0.75327	0.851852	0.148148	6.16037e-05
A_24_P136653	NFE2L3	0.313716	-1.26372	1.0444	0.814815	0.185185	0.00164485
A_23_P343104	FLJ30901	0.393883	-0.47696	1.45578	0.777778	0.222222	0.000210494
A_32_P166693	THC2042343	0.21166	-0.25119	0.79126	0.777778	0.222222	0.000445521
A_24_P772488	AL117427	0.197109	-0.24532	0.84761	0.777778	0.222222	0.000299252
A_23_P162322	WNT10B	0.241793	-0.54551	0.93581	0.666667	0.296296	0.00990275
A_24_P940999	FLJ39609	0.211744	-0.57758	0.71819	0.703704	0.259259	0.0016623
A_24_P914043	LOC643201	0.303105	-0.86254	1.04473	0.740741	0.185185	0.00184843
A_23_P500464	COL2A1	0.328309	-0.90255	1.30827	0.703704	0.259259	0.00867199
A_24_P687326	C9orf109	0.366007	-1.51908	1.12513	0.851852	0.148148	0.00281142
A_23_P333498	KIAA1706	0.192329	-0.29335	0.69998	0.703704	0.296296	0.00106152
A_23_P167920	DLL1	0.153809	-0.88047	0.60862	0.814815	0.185185	0.00582222
A_23_P13725	SLC6A15	0.306118	-0.72878	1.45404	0.666667	0.185185	0.00844273
A_24_P307653	SLC6A15	0.31444	-0.54503	1.46104	0.666667	0.185185	0.00294374
A_24_P114142	CNTN2	0.33483	-0.29402	1.14103	0.814815	0.185185	6.81276e-05
A_23_P63557	CNTN2	0.256172	-0.48795	1.48078	0.703704	0.296296	0.00691926
A_24_P132703	ENST00000259676	0.27511	-0.59111	1.01463	0.740741	0.259259	0.00254279
A_24_P137501	SFRP2	0.436225	-0.51121	2.52643	0.62963	0.37037	0.00558256
A_23_P81103	SFRP2	0.386141	-0.5269	1.79874	0.592593	0.407407	0.00695553
A_23_P49546	GRIN2C	0.287026	-0.42242	1.09479	0.777778	0.222222	0.000884288
A_23_P431971	CRTAC1	0.267161	-0.06539	0.92186	0.814815	0.185185	1.08957e-05
A_23_P418556	ELOVL2	0.265224	-0.56269	1.23195	0.592593	0.37037	0.00417644
A_23_P19733	SLC22A3	0.23383	-0.35549	1.10696	0.666667	0.333333	0.00304599
A_32_P208350	TDRD9	-0.295381	-1.21278	0.56159	0.185185	0.814815	0.00135846
A_24_P398500	MPHOSPH9	0.13479	-0.33094	0.55021	0.703704	0.296296	0.00294687
A_23_P258463	PROM1	0.282833	-0.53039	1.2038	0.777778	0.222222	0.000483504
A_32_P89976	POLR1E	0.179233	-0.22632	0.50713	0.740741	0.259259	0.000151455
A_23_P396858	FZD8	0.298853	-0.26524	1.17172	0.777778	0.222222	0.0003039
A_23_P151870	GLCE	0.184386	-0.42034	0.92013	0.851852	0.148148	0.0012612
A_23_P130376	FAM38B	0.381205	-0.44589	2.13739	0.925926	0.0740741	0.000506325
A_24_P124349	PDGFD	0.316786	-0.63667	1.6538	0.703704	0.296296	0.00818592
A_24_P184803	COCH	0.264453	-0.25757	1.09258	0.777778	0.222222	0.00101664
A_23_P94103	SCARA5	0.326814	-0.83682	1.53953	0.703704	0.296296	0.00819521
A_32_P48949	A_32_P48949	0.32457	-0.63104	1.12372	0.703704	0.222222	0.00121121
A_23_P88678	C15orf27	0.211246	-0.27349	1.03604	0.703704	0.296296	0.00429536
A_32_P74140	THC2092781	0.205661	-0.52783	0.91559	0.740741	0.259259	0.00660313
A_23_P122662	GFOD1	0.170837	-0.30781	0.85141	0.62963	0.37037	0.00487607
A_23_P43679	ZNF618	0.157144	-0.39338	0.53495	0.777778	0.222222	0.00410749
A_23_P210224	DPYSL5	0.163343	-0.37288	0.75786	0.666667	0.333333	0.00494834
A_23_P29083	SLC19A1	0.134776	-0.19836	0.40967	0.703704	0.296296	0.000283063
A_23_P200741	DPT	-0.194407	-0.53096	0.20595	0.222222	0.777778	0.000121712
A_23_P19030	ARSI	0.193267	-0.42106	0.77256	0.777778	0.222222	0.00304075
A_32_P139196	C13orf25	0.257847	-0.47847	0.99996	0.777778	0.222222	0.00208005
A_24_P205242	RPL23	0.19801	-0.25137	0.66623	0.777778	0.222222	0.000871358
A_24_P557355	AF070564	0.212246	-0.62364	0.90456	0.851852	0.148148	0.00195934
A_24_P481431	GOLGA1	0.202994	-0.42765	0.92714	0.814815	0.185185	0.00170881
A_32_P193792	AF161353	0.17174	-0.27758	0.69847	0.814815	0.185185	0.00133258
A_32_P18300	A_32_P18300	0.324515	-0.33224	1.61689	0.740741	0.259259	0.0027489
A_24_P450372	L40520	0.248371	-0.38079	1.18617	0.666667	0.333333	0.00457056
A_24_P649357	SMA4	0.187496	-0.33839	0.87354	0.666667	0.333333	0.00682461
A_32_P122089	A_32_P122089	0.291827	-0.45446	1.20722	0.703704	0.296296	0.0047874
A_24_P602168	THC2176510	0.228109	-0.58719	0.78697	0.666667	0.333333	0.00541188
A_24_P921402	THC2030652	0.177093	-0.43509	0.59622	0.740741	0.259259	0.00739652
A_32_P187817	AW967501	0.186618	-0.46387	0.97103	0.740741	0.259259	0.00873299
A_23_P82412	NSUN5B	0.0746152	-0.20375	0.30902	0.703704	0.296296	0.00913431
A_32_P141708	THC2050920	0.176574	-0.43856	0.73476	0.814815	0.185185	0.00145236
A_23_P154818	C21orf15	0.23058	-0.51814	0.81348	0.777778	0.222222	0.00123014
A_32_P146898	AA353695	0.150854	-0.5466	0.66718	0.703704	0.296296	0.00712031
A_32_P139708	THC2185851	0.22354	-0.45023	1.02308	0.62963	0.37037	0.00721385
A_23_P52058	TARBP1	0.191798	-0.23178	0.98545	0.703704	0.296296	0.00244478
A_32_P220750	THC2082463	0.181828	-0.50898	0.79725	0.666667	0.333333	0.00870962
A_32_P6535	THC2082463	0.184764	-0.40296	0.75806	0.703704	0.296296	0.00457835
A_24_P360529	PDE7A	0.188552	-0.23382	0.85154	0.703704	0.296296	0.00196183
A_24_P765923	AK021985	0.261508	-0.37142	1.04633	0.703704	0.259259	0.00202188
A_32_P163594	A_32_P163594	0.319062	-0.33866	1.31452	0.814815	0.185185	0.000605075
A_24_P196878	AF289567	0.269009	-0.26583	1.29385	0.62963	0.37037	0.00261885
A_32_P15211	THC2132215	0.197188	-0.21294	0.84838	0.666667	0.333333	0.00390653
A_24_P941946	C20orf74	0.213976	-0.19613	0.92323	0.555556	0.444444	0.00374277
A_32_P71796	AL049987	0.234907	-0.48561	1.1322	0.666667	0.333333	0.00827902
A_23_P206103	ULK3	0.118543	-0.23615	0.60672	0.740741	0.259259	0.00257079
A_23_P37623	GOLGA8A	0.19177	-0.37801	1.21237	0.777778	0.222222	0.00918542
A_32_P58796	LOC220594	0.168579	-0.21405	0.89862	0.703704	0.296296	0.0051741
A_24_P367576	AK058039	0.236003	-0.25916	1.09493	0.703704	0.296296	0.000973609
A_23_P25069	OVOS2	0.320759	-0.31967	1.4133	0.740741	0.259259	0.00064806
A_23_P428129	CDKN1C	0.255616	-0.9479	1.03764	0.740741	0.259259	0.00344953
A_23_P325562	SLC1A7	0.216141	-0.50964	0.84644	0.740741	0.259259	0.00417314
A_23_P141362	FZD2	0.178542	-0.42155	0.72214	0.851852	0.148148	0.000231828
A_23_P42718	NFE2L3	0.295604	-1.07412	1.28646	0.777778	0.222222	0.0037787
A_23_P23639	MCOLN2	0.178624	-0.93524	0.84151	0.814815	0.185185	0.00793473
